# Supplementary material for: Quantification of Diabetes Comorbidity Risks across Life Using Nation-Wide Big Claims Data
Source: PLoS Comput Biol. 2015 Apr 9;11(4):e1004125. doi: 10.1371/journal.pcbi.1004125 (PMC4391714; doi:10.1371/journal.pcbi.1004125)
Supplement: S1 Data — (CSV) [file pcbi.1004125.s003.csv]

Age	ICD10 Code	Relative Risk RR	CI (lower)	CI (upper)	p-Value	Sex Ratio SR
5	A08	1.0797	0.60454	1.9284	0.61065	0.0012673
5	A09	1.9889	1.1845	3.3396	0.1035	-0.041276
5	B01	2.1903	0.30645	15.6547	NaN	0.0072992
5	B08	0.98801	0.13804	7.0715	NaN	-0.0082725
5	B37	1.9029	0.83564	4.3331	NaN	0.012098
5	D50	0.88644	0.12384	6.3453	NaN	-0.0082725
5	D64	2.6815	0.66325	10.8411	NaN	-0.01639
5	E01	417.9571	103.1648	1693.2916	NaN	0.0072992
5	E03	5.6771	0.79755	40.4107	NaN	-0.0082725
5	E11	139.3127	23.0418	842.2956	NaN	0.012098
5	E12	417.9571	103.1648	1693.2916	NaN	-0.0082725
5	E13	835.9238	690.4721	1012.0158	NaN	-0.0082725
5	E14	325.6627	186.1643	569.6912	NaN	0.0098767
5	E16	78.6308	47.0682	131.3582	1.33e-08	-0.0069251
5	E66	6.0922	0.85628	43.3442	NaN	-0.00097329
5	E86	1.5847	0.73679	3.4085	NaN	0.0041292
5	E87	3.6382	1.3425	9.8596	NaN	-0.0019126
5	F43	5.6008	0.78675	39.8709	NaN	0.0072992
5	F50	3.5476	0.49715	25.3158	NaN	0.0072992
5	F80	3.1449	0.44051	22.4527	NaN	-0.0082725
5	F90	29.8452	4.314	206.4745	NaN	-0.0082725
5	G40	3.142	1.1591	8.5172	NaN	0.028489
5	G81	11.9324	1.6887	84.3161	NaN	0.0072992
5	H00	7.6596	1.0786	54.3959	NaN	-0.0082725
5	H65	0.83241	0.33928	2.0423	NaN	-0.0098815
5	H66	0.64847	0.16013	2.6261	NaN	-0.01639
5	J00	0.9846	0.36278	2.6722	NaN	0.028489
5	J02	1.3067	0.32285	5.289	NaN	-0.00097329
5	J03	1.4432	0.53188	3.9158	NaN	-0.0098815
5	J04	0.39588	0.055272	2.8354	NaN	-0.0082725
5	J06	0.82217	0.3029	2.2316	NaN	-0.0019126
5	J18	0.75532	0.23977	2.3793	NaN	-0.0090912
5	J20	0.66658	0.27166	1.6356	NaN	-0.0098815
5	J22	1.3258	0.18531	9.4857	NaN	-0.0082725
5	J31	2.9161	0.92704	9.1732	NaN	0.0062053
5	J35	0.57011	0.21001	1.5477	NaN	-0.0019126
5	J40	1.2865	0.17981	9.2047	NaN	-0.00097329
5	J44	0.47117	0.065791	3.3744	NaN	-0.00097329
5	J46	7.8029	1.0989	55.4046	NaN	-0.0082725
5	J96	2.8055	1.0347	7.6064	NaN	-0.01706
5	K02	0.64817	0.090525	4.641	NaN	0.0072992
5	K44	26.9561	3.8831	187.1274	NaN	0.0072992
5	K59	1.6227	0.40103	6.5663	NaN	0.014478
5	K86	75.9844	11.6114	497.2369	NaN	0.0072992
5	K90	6.0044	0.84385	42.724	NaN	0.0072992
5	L02	3.7223	0.52174	26.5569	NaN	0.0072992
5	L22	1.6855	0.53539	5.3062	NaN	-0.0090912
5	L70	55.7194	8.3075	373.7147	NaN	-0.0082725
5	M47	139.3127	23.0418	842.2956	NaN	-0.0082725
5	M65	4.1911	0.58777	29.8853	NaN	-0.0082725
5	N06	835.9238	690.4721	1012.0158	NaN	-0.0082725
5	N08	835.9238	690.4721	1012.0158	NaN	-0.0082725
5	N13	0.6335	0.088474	4.5361	NaN	0.0072992
5	N39	0.89413	0.28387	2.8163	NaN	-0.0090912
5	N43	1.3048	0.18238	9.3357	NaN	-0.0082725
5	N47	0.99451	0.40538	2.4398	NaN	-0.039872
5	N48	2.0096	0.28112	14.3665	NaN	-0.0082725
10	A08	0.86237	0.40653	1.8293	NaN	-0.0065657
10	A09	1.5421	0.91375	2.6026	0.20121	-0.013364
10	A41	2.183	0.30837	15.4532	NaN	0.0035745
10	B07	0.59319	0.083344	4.2219	NaN	0.0035745
10	B34	1.4559	0.36302	5.8387	NaN	-0.00079035
10	B36	24.0592	3.6664	157.8799	NaN	0.0035745
10	B37	3.5169	0.49906	24.7833	NaN	0.0071197
10	B96	7.7998	1.1232	54.166	NaN	0.0035745
10	B99	1.1396	0.28394	4.5738	NaN	0.0071197
10	D10	5.7707	0.82521	40.354	NaN	-0.0043648
10	E03	8.0085	2.6026	24.643	NaN	0.010636
10	E06	117.1299	54.1804	253.2169	NaN	0.014125
10	E12	193.4053	85.9244	435.3316	NaN	-0.00079035
10	E13	144.3785	35.8761	581.0324	NaN	0.0035745
10	E14	115.14	77.7216	170.5729	NaN	0.0081179
10	E16	180.4325	132.9467	244.8794	6.8834e-15	0.0025281
10	E20	48.1231	8.0008	289.4494	NaN	0.0035745
10	E31	144.3785	35.8761	581.0324	NaN	0.0035745
10	E66	2.6195	0.9784	7.0134	NaN	0.0062715
10	E70	22.2081	3.3622	146.6882	NaN	0.0035745
10	E86	4.3814	2.602	7.3779	0.013946	-0.01677
10	E87	4.945	1.8541	13.1882	NaN	-0.0015664
10	F41	2.6691	0.37767	18.8634	NaN	0.0035745
10	F43	2.7802	0.69544	11.1149	NaN	0.0071197
10	F50	4.7292	0.67388	33.1891	NaN	-0.0043648
10	F83	0.81336	0.11436	5.7846	NaN	0.0035745
10	F92	4.8081	0.6853	33.7337	NaN	0.0035745
10	F98	1.8684	0.46634	7.4859	NaN	-0.0086862
10	G40	0.51619	0.12842	2.0748	NaN	-0.00079035
10	G44	1.4249	0.20076	10.1127	NaN	-0.0043648
10	G70	28.872	4.4756	186.2509	NaN	0.0035745
10	G73	288.7617	252.6111	330.0857	NaN	0.0035745
10	H10	1.5733	0.22179	11.1604	NaN	0.0035745
10	H26	13.1211	1.9244	89.4626	NaN	0.0035745
10	H65	0.14258	0.053036	0.38332	NaN	0.0062715
10	H66	0.38821	0.054506	2.7649	NaN	0.0035745
10	I31	41.2477	6.6863	254.4551	NaN	0.0035745
10	I37	9.3104	1.3477	64.3213	NaN	-0.0043648
10	I77	22.2081	3.3622	146.6882	NaN	0.0035745
10	I78	9.6209	1.3941	66.3954	NaN	-0.0043648
10	J00	0.79763	0.19857	3.2039	NaN	0.0071197
10	J02	0.60972	0.085672	4.3394	NaN	0.0035745
10	J03	1.3099	0.64746	2.6501	NaN	0.0080534
10	J06	0.23922	0.03357	1.7046	NaN	0.0035745
10	J10	7.2145	1.0368	50.2019	NaN	0.0035745
10	J15	1.6452	0.52808	5.1254	NaN	-0.0015664
10	J18	0.21526	0.030205	1.534	NaN	0.0035745
10	J20	1.2033	0.4966	2.9158	NaN	-0.0058452
10	J30	2.3883	0.59684	9.557	NaN	-0.00079035
10	J35	0.066918	0.02757	0.16242	NaN	0.0019501
10	J42	3.6506	0.51827	25.7139	NaN	-0.0043648
10	J44	0.79083	0.11119	5.6248	NaN	-0.0043648
10	J96	5.1877	1.9459	13.8298	NaN	-0.0015664
10	K02	0.2205	0.05482	0.88692	NaN	-0.00079035
10	K14	14.4336	2.1266	97.965	NaN	-0.0043648
10	K29	3.0445	0.76203	12.1638	NaN	0.0062715
10	K35	0.6997	0.22419	2.1838	NaN	-0.0051117
10	K42	1.704	0.24032	12.0823	NaN	-0.0043648
10	K52	0.5194	0.072959	3.6977	NaN	0.0035745
10	K59	0.5827	0.14499	2.3418	NaN	0.0071197
10	K90	13.4707	6.4503	28.1318	NaN	-0.0065657
10	L02	1.2674	0.17848	9.0001	NaN	0.0035745
10	L03	0.84715	0.11913	6.0242	NaN	-0.0043648
10	L20	1.7815	0.44455	7.1391	NaN	0.0071197
10	L27	9.3104	1.3477	64.3213	NaN	0.0035745
10	L30	4.3706	0.62201	30.7098	NaN	-0.0043648
10	L50	3.2262	1.2062	8.6289	NaN	-0.0015664
10	M40	96.2508	19.3181	479.5604	NaN	-0.0043648
10	M43	2.6691	0.37767	18.8634	NaN	-0.0043648
10	M79	2.1997	0.31075	15.5705	NaN	-0.0043648
10	M87	19.2464	2.8837	128.4555	NaN	-0.0043648
10	M91	3.6506	0.51827	25.7139	NaN	-0.0043648
10	M92	57.7486	9.9535	335.0471	NaN	-0.0043648
10	N10	1.5647	0.22057	11.0999	NaN	0.0035745
10	N39	0.77866	0.24952	2.4299	NaN	0.0027549
10	N43	1.0266	0.14446	7.2962	NaN	-0.0043648
10	N44	3.5603	0.5053	25.0859	NaN	-0.0043648
10	N47	0.32929	0.15513	0.69898	NaN	-0.029671
15	A01	27.7217	5.0645	151.7394	NaN	0.0017477
15	A04	1.1971	0.30069	4.7656	NaN	-0.00031549
15	A08	0.65924	0.29527	1.4719	NaN	-0.0047062
15	A09	0.94055	0.58042	1.5241	0.61781	-0.0081149
15	A23	110.8934	101.0543	121.6905	NaN	-0.0020632
15	A38	3.2594	0.47158	22.5273	NaN	-0.0020632
15	A49	1.2299	0.17476	8.6558	NaN	-0.0020632
15	B00	2.314	0.75229	7.1179	NaN	0.0014252
15	B02	2.5767	0.37054	17.9181	NaN	0.0017477
15	B07	0.61784	0.19913	1.917	NaN	-0.0061603
15	B34	1.1069	0.27789	4.4093	NaN	-0.0041166
15	B37	6.6772	2.2203	20.0811	NaN	0.005222
15	B49	44.4545	15.1335	130.5852	NaN	0.0034883
15	B99	1.6955	0.63829	4.5039	NaN	-0.00062824
15	D50	1.0744	0.15245	7.5718	NaN	-0.0020632
15	D66	7.9189	1.1951	52.4696	NaN	-0.0020632
15	D67	22.1769	3.8325	128.3278	NaN	-0.0020632
15	D68	1.3024	0.18518	9.16	NaN	0.0017477
15	E03	5.994	3.1525	11.3969	NaN	0.0059282
15	E05	6.1586	0.91467	41.4668	NaN	-0.0020632
15	E06	38.3169	25.697	57.1343	7.4914e-07	0.010303
15	E11	26.634	12.3223	57.5679	NaN	-0.0086522
15	E12	49.6154	23.7582	103.6144	NaN	-0.00062824
15	E13	93.2475	64.421	134.9731	NaN	0.0028323
15	E14	61.9404	49.5639	77.4072	NaN	-0.012175
15	E15	110.8934	101.0543	121.6905	NaN	0.0017477
15	E16	90.8838	76.2639	108.3065	2.6645e-15	0.0031887
15	E34	1.157	0.43452	3.0806	NaN	-0.0081945
15	E66	1.5779	0.96124	2.5902	0.17792	-0.0069657
15	E71	13.8597	2.2105	86.8993	NaN	-0.0020632
15	E73	1.5833	0.39866	6.2879	NaN	-0.0023689
15	E78	1.7038	0.24312	11.9407	NaN	-0.0020632
15	E80	1.7864	0.25508	12.5101	NaN	0.0017477
15	E84	1.4379	0.20469	10.1012	NaN	-0.00062824
15	E85	15.84	2.5742	97.4677	NaN	-0.0020632
15	E86	9.3826	6.4939	13.5564	0.00017533	-0.014958
15	E87	7.1382	3.4644	14.7081	NaN	0.0025085
15	E88	5.0476	1.2991	19.6126	NaN	-0.00031549
15	F32	0.56936	0.080428	4.0306	NaN	0.0017477
15	F43	1.6589	0.91586	3.0048	0.19452	-0.0072916
15	F54	6.9287	1.0363	46.3263	NaN	0.0017477
15	F63	6.9287	1.0363	46.3263	NaN	-0.0020632
15	F66	18.4803	3.0804	110.8686	NaN	0.0017477
15	F71	5.5425	0.81858	37.5277	NaN	-0.0020632
15	F81	0.43262	0.061038	3.0663	NaN	-0.0020632
15	F82	0.85739	0.12142	6.0541	NaN	-0.0020632
15	F83	0.58448	0.082575	4.1371	NaN	-0.0020632
15	F84	0.8849	0.12535	6.2468	NaN	-0.0020632
15	F90	1.0806	0.48469	2.409	NaN	-0.0084715
15	F91	0.59788	0.14962	2.3891	NaN	-0.0041166
15	F92	0.36132	0.050947	2.5626	NaN	-0.0020632
15	F98	1.7372	0.72441	4.1658	NaN	-0.002672
15	G40	0.85702	0.44406	1.654	NaN	0.0059282
15	G43	0.38273	0.09565	1.5314	NaN	-0.00031549
15	G44	0.2656	0.037418	1.8852	NaN	0.0017477
15	G50	18.4803	3.0804	110.8686	NaN	-0.0020632
15	G51	0.5233	0.073892	3.706	NaN	-0.0020632
15	G80	0.91025	0.22823	3.6303	NaN	-0.0061603
15	H10	1.1902	0.16905	8.379	NaN	0.0017477
15	H26	3.1662	0.45772	21.9015	NaN	-0.0020632
15	H47	2.6381	0.37958	18.3351	NaN	0.0017477
15	H50	0.35546	0.050118	2.5211	NaN	0.0017477
15	H52	2.1218	0.68913	6.5332	NaN	0.005222
15	H53	0.84426	0.11955	5.9621	NaN	0.0017477
15	H58	36.963	7.4401	183.634	NaN	-0.0020632
15	H60	1.8793	0.47408	7.4498	NaN	-0.00031549
15	H65	0.77225	0.32082	1.8589	NaN	0.0011055
15	H66	0.77819	0.19496	3.1061	NaN	-0.00031549
15	H90	0.89932	0.12741	6.3478	NaN	-0.00031549
15	H91	0.94556	0.13402	6.6714	NaN	0.0017477
15	I34	1.9433	0.27788	13.5899	NaN	0.0017477
15	I35	3.6943	0.53659	25.4337	NaN	0.0017477
15	I37	5.0384	0.74075	34.2706	NaN	0.0017477
15	I80	8.2286	2.1614	31.3267	NaN	-0.00031549
15	I88	0.2139	0.030121	1.519	NaN	-0.0020632
15	J00	0.69013	0.1728	2.7562	NaN	-0.00031549
15	J01	0.66704	0.167	2.6644	NaN	-0.0041166
15	J02	0.40099	0.05656	2.8429	NaN	0.0017477
15	J03	0.94716	0.45031	1.9922	NaN	0.00078855
15	J06	0.34608	0.08647	1.3851	NaN	-0.00031549
15	J15	1.054	0.26452	4.1998	NaN	-0.00062824
15	J18	0.42295	0.10573	1.6919	NaN	-0.0041166
15	J20	1.3909	0.57925	3.3401	NaN	0.0086688
15	J30	0.8638	0.21652	3.446	NaN	-0.00031549
15	J35	0.13726	0.05688	0.33122	NaN	0.0011055
15	J45	0.25606	0.063942	1.0254	NaN	-0.00031549
15	J96	9.4329	5.6619	15.7158	0.0014387	0.0089735
15	K02	0.66291	0.21371	2.0563	NaN	-0.00062824
15	K04	1.2304	0.30913	4.8974	NaN	-0.00031549
15	K10	5.8343	0.86397	39.3993	NaN	-0.0020632
15	K21	0.68227	0.096475	4.8251	NaN	-0.0020632
15	K29	0.57744	0.18607	1.792	NaN	0.0014252
15	K31	5.2785	0.77773	35.8254	NaN	0.0017477
15	K35	0.13447	0.055723	0.32448	NaN	0.0011055
15	K36	0.22877	0.032218	1.6243	NaN	-0.00031549
15	K37	0.4246	0.10614	1.6985	NaN	-0.00031549
15	K50	1.4015	0.19944	9.8483	NaN	0.0017477
15	K52	0.40781	0.1313	1.2667	NaN	0.0014252
15	K56	0.45409	0.06408	3.2179	NaN	-0.00031549
15	K59	0.29398	0.094595	0.91362	NaN	0.0031589
15	K72	5.8343	0.86397	39.3993	NaN	-0.0020632
15	K76	2.8993	0.94538	8.8914	NaN	-0.0064468
15	K86	22.2733	8.0605	61.5473	NaN	-0.0061603
15	K90	10.4228	6.2706	17.3245	0.0010176	0.0029276
15	L02	0.47989	0.067736	3.3999	NaN	0.0017477
15	L25	27.7217	5.0645	151.7394	NaN	0.0017477
15	L28	7.3908	1.1101	49.2077	NaN	0.0017477
15	L30	4.0372	1.0324	15.7876	NaN	-0.00031549
15	L50	0.77	0.1929	3.0736	NaN	-0.00031549
15	L60	0.31278	0.044083	2.2192	NaN	0.0017477
15	L72	1.2031	0.17091	8.4693	NaN	0.0017477
15	L92	2.4621	0.3537	17.1386	NaN	0.0017477
15	M20	3.4632	0.50199	23.8926	NaN	0.0017477
15	M25	0.98784	0.24781	3.9378	NaN	-0.00031549
15	M43	1.2724	0.18086	8.9515	NaN	-0.0020632
15	M60	2.9949	0.43229	20.7486	NaN	-0.0020632
15	M65	1.6049	0.2288	11.2575	NaN	0.0017477
15	M67	0.57531	0.081274	4.0725	NaN	0.0017477
15	N39	0.33536	0.083786	1.3423	NaN	0.0034883
15	N45	1.8635	0.47004	7.3878	NaN	-0.0041166
15	N47	0.27462	0.10274	0.73404	NaN	-0.0081945
15	N48	0.69083	0.097692	4.8852	NaN	-0.0020632
15	N76	1.758	0.25097	12.3144	NaN	0.0017477
15	N83	0.53606	0.075702	3.796	NaN	0.0034883
20	A08	2.1072	1.0026	4.4289	NaN	-0.0025455
20	A09	1.3867	0.81546	2.3582	0.27113	0.0025843
20	A40	14.6514	2.2378	95.9262	NaN	0.0019174
20	A41	1.5676	0.22222	11.0582	NaN	-0.002083
20	A46	1.7738	0.25174	12.4981	NaN	0.0038264
20	A49	6.4909	2.4686	17.0667	NaN	-0.00032955
20	A60	8.9779	2.9685	27.1526	NaN	0.005727
20	A63	1.2459	0.40176	3.8636	NaN	0.005727
20	B00	3.7393	1.4112	9.9076	NaN	-0.00032955
20	B02	4.6251	0.667	32.0708	NaN	-0.002083
20	B07	0.56664	0.079878	4.0196	NaN	-0.002083
20	B08	5.3262	0.77117	36.7866	NaN	0.0019174
20	B27	0.5556	0.13879	2.2242	NaN	0.0038264
20	B34	4.3373	1.6397	11.473	NaN	0.0036441
20	B36	11.7206	1.7601	78.0503	NaN	0.0019174
20	B37	4.1583	1.5712	11.005	NaN	0.0076194
20	B80	5.67	0.82254	39.085	NaN	-0.002083
20	B99	2.7366	1.03	7.2711	NaN	0.0036441
20	C38	87.9205	21.9143	352.7388	NaN	-0.002083
20	C91	2.7888	0.39805	19.5384	NaN	-0.002083
20	D16	0.99101	0.24798	3.9605	NaN	-0.00016553
20	D21	4.5064	0.64946	31.2689	NaN	-0.002083
20	D22	0.76881	0.1085	5.4476	NaN	0.0019174
20	D27	0.98545	0.13924	6.9742	NaN	0.0019174
20	D30	35.1667	6.0761	203.5354	NaN	0.0019174
20	D36	5.0316	1.2793	19.7894	NaN	0.0038264
20	D41	21.9783	3.5047	137.8289	NaN	0.0019174
20	D48	1.4702	0.36858	5.8645	NaN	-0.00016553
20	D58	10.3414	1.5407	69.4142	NaN	0.0019174
20	D64	1.1699	0.16547	8.2708	NaN	0.0019174
20	D65	14.6514	2.2378	95.9262	NaN	0.0019174
20	D66	14.6514	2.2378	95.9262	NaN	-0.002083
20	D69	3.7	1.3963	9.8046	NaN	-0.00032955
20	D70	3.0826	0.44071	21.5612	NaN	-0.002083
20	D72	4.7501	0.68553	32.9148	NaN	-0.002083
20	E03	6.3831	3.3358	12.2141	NaN	0.004975
20	E04	2.5096	0.35765	17.6104	NaN	0.0019174
20	E05	13.112	5.0812	33.8355	NaN	-0.0023927
20	E06	29.7786	17.9453	49.4148	1.479e-05	0.0086869
20	E11	69.9922	46.4971	105.3595	NaN	0.020963
20	E12	44.0643	13.217	146.9062	NaN	-0.00016553
20	E13	119.8433	82.7013	173.6662	NaN	0.010951
20	E14	127.4805	106.1953	153.032	NaN	-0.013591
20	E16	103.7172	78.413	137.1871	2.5491e-12	0.011311
20	E21	19.536	3.0705	124.299	NaN	0.0019174
20	E23	2.5835	0.36833	18.1213	NaN	0.0038264
20	E24	19.536	3.0705	124.299	NaN	0.0019174
20	E30	11.3678	2.9648	43.5866	NaN	0.0038264
20	E46	35.1667	6.0761	203.5354	NaN	0.0019174
20	E61	3.5862	0.51417	25.0133	NaN	0.0019174
20	E66	2.4648	1.4517	4.185	0.063608	0.021689
20	E73	1.5818	0.22425	11.1571	NaN	0.0019174
20	E74	2.0663	0.29374	14.5357	NaN	0.0019174
20	E78	15.5122	9.741	24.7026	0.00011238	0.011728
20	E79	7.1566	2.3522	21.7733	NaN	-0.0022385
20	E80	4.2679	1.3897	13.1069	NaN	0.0017435
20	E83	4.6251	0.667	32.0708	NaN	0.0019174
20	E84	19.3215	9.9698	37.4451	NaN	0.003107
20	E86	13.4827	8.2043	22.1571	0.00031817	-0.0031429
20	E87	13.7397	8.0738	23.3817	0.00047055	-0.0050109
20	E88	17.6636	6.0111	51.9046	NaN	0.0017435
20	F10	1.215	0.73833	1.9995	0.3811	-0.0091333
20	F11	1.3399	0.1897	9.4639	NaN	0.0019174
20	F12	0.89933	0.12701	6.3678	NaN	0.0019174
20	F17	1.8204	0.81638	4.0593	NaN	-0.0025455
20	F19	0.40841	0.057523	2.8997	NaN	0.0019174
20	F23	1.4157	0.20051	9.9949	NaN	0.0019174
20	F31	2.7451	0.39173	19.2375	NaN	-0.002083
20	F32	1.9611	1.1078	3.4717	0.12536	0.014648
20	F33	2.8582	0.92647	8.8177	NaN	0.005727
20	F34	2.8338	0.40458	19.8488	NaN	0.0019174
20	F41	1.486	0.47955	4.6045	NaN	0.005727
20	F42	2.7451	0.39173	19.2375	NaN	0.0019174
20	F43	1.5785	0.98619	2.5266	0.16633	0.017592
20	F45	0.58663	0.14656	2.3481	NaN	0.005727
20	F50	1.8491	0.76903	4.4461	NaN	0.0055364
20	F54	23.0418	7.9856	66.4849	NaN	0.005727
20	F59	19.536	3.0705	124.299	NaN	0.0019174
20	F60	1.1206	0.36121	3.4763	NaN	0.005727
20	F61	4.5064	0.64946	31.2689	NaN	-0.002083
20	F66	11.7206	1.7601	78.0503	NaN	-0.002083
20	F70	1.1035	0.15603	7.8045	NaN	-0.0062191
20	F80	3.4455	0.4936	24.0508	NaN	-0.002083
20	F83	3.5562	0.89892	14.069	NaN	0.0017435
20	F90	0.8812	0.12444	6.2401	NaN	-0.002083
20	F91	0.97714	0.24449	3.9053	NaN	-0.004156
20	F92	1.07	0.26781	4.2746	NaN	-0.00016553
20	F93	1.4389	0.20383	10.1577	NaN	0.0019174
20	F98	3.0608	0.77217	12.1326	NaN	0.0038264
20	G11	13.5242	2.0522	89.1271	NaN	0.0019174
20	G30	175.8435	159.6453	193.6852	NaN	0.0019174
20	G31	13.5242	2.0522	89.1271	NaN	0.0019174
20	G40	1.6379	0.92476	2.901	0.1915	0.0086869
20	G43	0.23844	0.033551	1.6945	NaN	0.0017435
20	G44	0.32872	0.046277	2.3349	NaN	0.0019174
20	G58	1.4389	0.20383	10.1577	NaN	-0.002083
20	G90	43.959	8.0293	240.6677	NaN	-0.002083
20	G91	2.8803	0.41132	20.1692	NaN	-0.002083
20	G98	17.5822	2.7318	113.1612	NaN	0.0019174
20	H05	8.3712	1.2332	56.8262	NaN	-0.002083
20	H25	6.2778	0.91385	43.1258	NaN	-0.002083
20	H26	4.7501	0.68553	32.9148	NaN	-0.002083
20	H36	176.2721	160.0154	194.1804	NaN	-0.004156
20	H44	11.7206	1.7601	78.0503	NaN	-0.002083
20	H50	1.8031	0.45262	7.1828	NaN	-0.00016553
20	H52	0.94296	0.13321	6.6751	NaN	-0.002083
20	H53	1.3607	0.19267	9.6098	NaN	-0.002083
20	H58	175.8435	159.6453	193.6852	NaN	0.0019174
20	H60	1.9299	0.27414	13.5865	NaN	0.0019174
20	H65	0.73952	0.10435	5.2409	NaN	0.0019174
20	H66	0.75226	0.10616	5.3308	NaN	-0.002083
20	H69	14.6514	2.2378	95.9262	NaN	0.0019174
20	H70	12.558	1.8949	83.2236	NaN	-0.002083
20	H74	3.3792	0.48393	23.5967	NaN	0.0019174
20	H81	1.3607	0.19267	9.6098	NaN	0.0019174
20	H90	1.2187	0.17243	8.6138	NaN	0.0019174
20	H91	0.57983	0.081744	4.1128	NaN	0.0019174
20	I10	3.8578	2.0068	7.4161	NaN	0.013973
20	I15	4.7501	0.68553	32.9148	NaN	0.0019174
20	I25	19.5814	5.2822	72.5899	NaN	-0.00032955
20	I28	21.9783	3.5047	137.8289	NaN	0.0019174
20	I35	3.661	0.52511	25.5241	NaN	0.0019174
20	I42	3.9941	0.57396	27.7938	NaN	0.0019174
20	I47	2.0448	0.5138	8.1381	NaN	-0.00016553
20	I60	7.9906	1.1746	54.3603	NaN	0.0019174
20	I67	8.7899	1.2979	59.526	NaN	0.0019174
20	I77	6.5104	0.94896	44.6647	NaN	0.0019174
20	I78	6.5104	0.94896	44.6647	NaN	0.0019174
20	I85	12.558	1.8949	83.2236	NaN	-0.002083
20	I95	0.28027	0.039446	1.9913	NaN	-0.002083
20	J00	2.1832	0.70615	6.7501	NaN	-0.0022385
20	J01	1.07	0.26781	4.2746	NaN	0.0038264
20	J02	3.8977	1.7561	8.651	NaN	-0.0044461
20	J03	0.58962	0.2206	1.576	NaN	-0.00032955
20	J06	1.2561	0.52164	3.0247	NaN	-0.0023927
20	J10	7.643	1.1212	52.099	NaN	-0.002083
20	J11	2.546	0.36291	17.8622	NaN	0.0019174
20	J15	1.1105	0.15702	7.8537	NaN	0.0038264
20	J18	1.4978	0.56177	3.9932	NaN	-0.00032955
20	J20	0.4915	0.069258	3.4881	NaN	-0.002083
20	J21	17.5822	2.7318	113.1612	NaN	0.0019174
20	J22	2.546	0.36291	17.8622	NaN	-0.002083
20	J30	2.4852	0.93467	6.6077	NaN	0.0036441
20	J32	0.35208	0.049574	2.5006	NaN	-0.002083
20	J34	0.15167	0.021332	1.0784	NaN	0.0019174
20	J35	0.16134	0.060293	0.43175	NaN	0.0076194
20	J40	1.1105	0.15702	7.8537	NaN	0.0019174
20	J42	6.2778	0.91385	43.1258	NaN	-0.002083
20	J44	7.6093	2.9031	19.9446	NaN	0.0036441
20	J45	0.62524	0.20122	1.9428	NaN	-0.00032955
20	J69	5.8591	0.85088	40.3452	NaN	0.0019174
20	J84	17.5822	2.7318	113.1612	NaN	0.0019174
20	J93	0.86808	0.12258	6.1476	NaN	0.0019174
20	J96	4.2238	1.9044	9.3677	NaN	0.01138
20	J98	1.3399	0.1897	9.4639	NaN	-0.002083
20	K02	2.2581	0.73055	6.9799	NaN	0.0017435
20	K04	1.3001	0.18403	9.185	NaN	0.0019174
20	K07	1.1655	0.37574	3.6152	NaN	0.0017435
20	K08	1.8486	0.26246	13.0197	NaN	0.0019174
20	K10	5.8591	0.85088	40.3452	NaN	-0.002083
20	K20	5.1695	0.74781	35.7358	NaN	-0.002083
20	K21	1.1821	0.29603	4.7208	NaN	0.0017435
20	K29	1.1636	0.60234	2.2478	NaN	0.0051604
20	K31	6.4052	1.6375	25.0541	NaN	0.0038264
20	K35	0.25138	0.11234	0.56253	NaN	-0.0044461
20	K36	0.68201	0.21953	2.1187	NaN	0.0076194
20	K42	1.9514	0.27722	13.736	NaN	0.0019174
20	K50	0.6926	0.097704	4.9097	NaN	0.0019174
20	K52	0.90043	0.40297	2.012	NaN	-0.0044461
20	K56	0.68445	0.096551	4.8521	NaN	-0.002083
20	K58	1.4272	0.20216	10.0756	NaN	0.0019174
20	K59	0.38209	0.095381	1.5307	NaN	-0.004156
20	K65	2.4399	0.34757	17.1274	NaN	0.0019174
20	K74	28.3334	11.4803	69.9268	NaN	0.0015711
20	K75	10.3873	3.4504	31.2704	NaN	0.005727
20	K76	8.5505	4.3182	16.931	NaN	0.014876
20	K83	10.9879	1.6431	73.4804	NaN	-0.002083
20	K85	10.457	4.7824	22.8653	NaN	0.0034634
20	K86	13.5549	3.5668	51.512	NaN	0.0038264
20	K90	13.2086	6.9906	24.9574	NaN	0.0070284
20	K91	25.1184	4.0813	154.5905	NaN	-0.002083
20	K92	0.83492	0.11787	5.9138	NaN	0.0019174
20	L02	1.889	0.78569	4.5415	NaN	0.0055364
20	L03	2.8823	1.0852	7.6552	NaN	0.0036441
20	L04	2.2235	0.31636	15.6272	NaN	0.0019174
20	L05	0.80676	0.33467	1.9448	NaN	-0.0063551
20	L08	4.3937	0.63281	30.5062	NaN	0.0019174
20	L20	1.5904	0.39889	6.3407	NaN	0.0038264
20	L23	1.9089	0.27113	13.4402	NaN	0.0019174
20	L50	1.2235	0.30643	4.8851	NaN	-0.00016553
20	L51	7.9906	1.1746	54.3603	NaN	0.0019174
20	L60	1.1131	0.41705	2.9708	NaN	-0.00032955
20	L65	11.7206	1.7601	78.0503	NaN	0.0019174
20	L70	1.6198	0.40631	6.4572	NaN	-0.004156
20	L72	1.2811	0.18132	9.0516	NaN	0.0019174
20	L73	3.254	0.46566	22.7381	NaN	0.0019174
20	L74	6.7609	0.98687	46.3173	NaN	0.0019174
20	L91	2.1162	0.30091	14.8822	NaN	-0.002083
20	L92	15.7364	6.1443	40.3029	NaN	0.0076194
20	L93	14.6514	2.2378	95.9262	NaN	0.0019174
20	M08	2.978	0.42551	20.842	NaN	-0.002083
20	M13	2.142	0.30463	15.0617	NaN	0.0019174
20	M23	0.19715	0.027735	1.4014	NaN	0.0019174
20	M31	43.959	8.0293	240.6677	NaN	0.0019174
20	M32	7.643	1.1212	52.099	NaN	0.0019174
20	M35	7.3245	1.0726	50.0181	NaN	0.0019174
20	M41	0.47801	0.067351	3.3925	NaN	0.0019174
20	M54	0.88963	0.28655	2.7619	NaN	0.005727
20	M62	1.4508	0.20553	10.2411	NaN	0.0019174
20	M67	0.62805	0.15693	2.5135	NaN	-0.004156
20	M71	4.2865	0.61699	29.7797	NaN	-0.002083
20	M76	11.7206	1.7601	78.0503	NaN	-0.002083
20	M80	17.5822	2.7318	113.1612	NaN	0.0019174
20	M81	4.1844	0.60195	29.087	NaN	0.0038264
20	N08	43.959	8.0293	240.6677	NaN	-0.002083
20	N10	0.4223	0.059484	2.9981	NaN	0.0019174
20	N12	1.4043	0.19889	9.9154	NaN	0.0019174
20	N13	0.63699	0.089832	4.5169	NaN	0.0019174
20	N15	15.9836	2.4603	103.8392	NaN	0.0019174
20	N18	8.4074	2.7747	25.4747	NaN	0.0017435
20	N26	6.7609	0.98687	46.3173	NaN	0.0019174
20	N28	2.6221	0.37391	18.388	NaN	0.0019174
20	N30	0.99668	0.14084	7.0532	NaN	0.0019174
20	N31	2.6221	0.37391	18.388	NaN	0.0019174
20	N35	2.5835	0.36833	18.1213	NaN	-0.002083
20	N39	1.0603	0.52773	2.1303	NaN	0.018804
20	N47	2.0523	1.0641	3.9583	NaN	-0.018396
20	N48	1.1938	0.16888	8.4388	NaN	-0.002083
20	N70	0.48332	0.068101	3.4301	NaN	0.0019174
20	N76	1.3886	0.34801	5.5407	NaN	0.005727
20	N77	5.4927	0.79603	37.901	NaN	0.0019174
20	N83	0.37998	0.094853	1.5222	NaN	0.005727
20	N91	4.7593	1.2088	18.7389	NaN	0.005727
20	N92	1.0505	0.14849	7.432	NaN	0.0019174
25	A02	3.0154	0.42806	21.2408	NaN	-0.0021769
25	A08	3.1262	0.78463	12.4559	NaN	0.0075531
25	A09	2.8674	1.7631	4.6634	0.035297	0.014174
25	A16	5.777	0.82837	40.2883	NaN	-0.0021769
25	A41	3.6191	0.51489	25.4377	NaN	0.0025323
25	A49	6.3317	1.6022	25.0216	NaN	0.00505
25	A60	4.5246	0.64584	31.6984	NaN	0.0025323
25	A63	1.9359	0.96184	3.8964	NaN	0.0038736
25	A69	6.1711	0.88615	42.9751	NaN	0.0025323
25	B00	2.1028	0.29753	14.8614	NaN	0.00035542
25	B16	4.7629	0.68045	33.3391	NaN	-0.0021769
25	B17	5.3904	1.3607	21.3532	NaN	-0.004343
25	B26	11.8085	1.731	80.5529	NaN	-0.0021769
25	B34	2.5841	0.36627	18.2316	NaN	0.0025323
25	B37	8.8301	4.4249	17.6209	NaN	0.015247
25	B44	54.501	15.7003	189.1904	NaN	0.00505
25	B54	54.3306	9.3796	314.7056	NaN	0.0025323
25	B99	1.2487	0.17614	8.8528	NaN	0.0025323
25	C34	45.2749	7.5393	271.8863	NaN	0.0025323
25	C92	11.3163	1.6559	77.3356	NaN	0.0025323
25	D06	1.1529	0.16256	8.1758	NaN	0.0025323
25	D12	13.6204	3.5121	52.822	NaN	0.00035542
25	D16	0.88753	0.12503	6.3002	NaN	-0.0021769
25	D18	3.0154	0.42806	21.2408	NaN	-0.0021769
25	D22	1.4653	0.20685	10.3799	NaN	0.0025323
25	D27	1.1383	0.1605	8.0729	NaN	0.0025323
25	D50	0.90816	0.22665	3.6389	NaN	0.007865
25	D61	9.6993	1.4109	66.6794	NaN	0.0025323
25	D63	9.0524	1.3137	62.3804	NaN	0.0025323
25	D64	4.5208	1.6998	12.0237	NaN	0.010042
25	D69	1.7609	0.24885	12.4605	NaN	0.0025323
25	E03	6.6293	3.313	13.2655	NaN	0.0063342
25	E04	2.0549	0.2907	14.5256	NaN	0.0025323
25	E05	6.9754	2.6343	18.4703	NaN	0.00070701
25	E06	18.583	7.1676	48.1792	NaN	0.0032102
25	E11	88.973	62.5116	126.6355	NaN	0.0096784
25	E13	121.8935	58.2255	255.1811	NaN	0.00070701
25	E14	168.4642	134.7021	210.6885	NaN	0.0026867
25	E16	170.0605	129.5958	223.1597	9.992e-16	-0.010918
25	E27	24.694	3.7982	160.5499	NaN	0.0025323
25	E28	2.0866	0.29522	14.7477	NaN	0.0075531
25	E34	20.8944	3.1681	137.8027	NaN	-0.0021769
25	E61	10.278	2.6274	40.2064	NaN	0.0075531
25	E66	1.1556	0.43189	3.0919	NaN	0.013905
25	E74	3.4357	0.48847	24.1647	NaN	0.0025323
25	E76	271.6656	243.2687	303.3773	NaN	0.0025323
25	E78	12.047	7.5583	19.2014	0.00028966	0.010245
25	E79	5.2148	1.691	16.082	NaN	-0.0082448
25	E80	3.084	0.43791	21.7187	NaN	-0.0021769
25	E84	31.7597	15.6791	64.3326	NaN	0.0084789
25	E86	8.3601	2.7287	25.6133	NaN	-0.003966
25	E87	22.3984	13.6037	36.8788	3.5074e-05	0.0048428
25	E88	19.4605	5.0952	74.3269	NaN	-0.0018106
25	F04	271.6656	243.2687	303.3773	NaN	0.0025323
25	F06	19.0655	6.3653	57.1058	NaN	0.00070701
25	F07	3.6191	0.51489	25.4377	NaN	0.0025323
25	F10	0.7386	0.30564	1.7849	NaN	-0.0082448
25	F12	0.78426	0.11044	5.5692	NaN	-0.0021769
25	F13	0.80535	0.11342	5.7186	NaN	-0.0021769
25	F17	1.8685	0.99739	3.5006	NaN	-0.016678
25	F19	0.9172	0.29478	2.8539	NaN	-0.008643
25	F21	6.7885	0.97701	47.1685	NaN	0.0025323
25	F22	5.777	0.82837	40.2883	NaN	-0.0021769
25	F32	1.6193	0.80423	3.2605	NaN	0.015778
25	F33	2.6026	0.83936	8.0698	NaN	0.00070701
25	F34	3.231	0.45903	22.7418	NaN	0.0025323
25	F40	3.3508	0.47625	23.5747	NaN	-0.0021769
25	F41	0.56162	0.079024	3.9914	NaN	0.0025323
25	F43	1.2149	0.54255	2.7202	NaN	0.015247
25	F44	2.1877	0.30964	15.4568	NaN	0.0025323
25	F45	0.80057	0.11274	5.6847	NaN	0.0025323
25	F50	1.3495	0.33718	5.4013	NaN	0.00035542
25	F55	9.6993	1.4109	66.6794	NaN	0.0025323
25	F59	135.8312	33.8214	545.5164	NaN	0.0025323
25	F60	1.5782	0.65392	3.8087	NaN	-0.003593
25	F63	5.5411	0.79386	38.6762	NaN	-0.0021769
25	F93	135.8312	33.8214	545.5164	NaN	-0.0021769
25	G03	3.77	0.53666	26.4841	NaN	0.0025323
25	G25	7.9871	1.1545	55.2539	NaN	0.0025323
25	G35	1.3351	0.18838	9.4619	NaN	0.00035542
25	G40	2.4533	1.3104	4.5932	NaN	0.0090798
25	G43	0.87561	0.21851	3.5087	NaN	0.00505
25	G44	1.3007	0.32495	5.2067	NaN	-0.0018106
25	G56	2.5407	0.63672	10.1381	NaN	0.00505
25	G60	27.1637	4.2173	174.9632	NaN	0.0025323
25	G62	10.4456	1.5236	71.6139	NaN	0.0025323
25	G63	181.6848	81.0042	407.5016	NaN	0.00035542
25	G81	5.777	0.82837	40.2883	NaN	0.00035542
25	G98	14.2952	2.1149	96.625	NaN	-0.0021769
25	H10	5.777	0.82837	40.2883	NaN	-0.0021769
25	H26	19.0655	6.3653	57.1058	NaN	-0.0018106
25	H33	5.1848	1.3082	20.5496	NaN	0.00035542
25	H35	3.1929	0.45356	22.4771	NaN	0.0025323
25	H36	274.2765	245.4758	306.4564	NaN	0.0053762
25	H40	22.1588	7.4472	65.9327	NaN	0.0028731
25	H43	45.5588	16.1202	128.758	NaN	0.0028731
25	H52	4.4251	1.1143	17.5728	NaN	0.0075531
25	H54	8.7603	1.2699	60.432	NaN	0.0025323
25	H60	3.1929	0.45356	22.4771	NaN	0.0025323
25	H65	2.3592	0.33411	16.6579	NaN	-0.0021769
25	H66	1.5404	0.21751	10.9088	NaN	0.0025323
25	H81	1.2905	0.18206	9.1473	NaN	0.00035542
25	H91	0.73908	0.10406	5.2492	NaN	0.00505
25	H93	0.53691	0.075541	3.8161	NaN	-0.0021769
25	I10	9.2601	5.9286	14.4639	0.00060214	0.0049561
25	I12	28.6817	7.6956	106.8977	NaN	0.00505
25	I15	14.2952	2.1149	96.625	NaN	0.0025323
25	I25	7.146	1.0298	49.5875	NaN	0.00035542
25	I42	5.6566	0.81075	39.4658	NaN	-0.0021769
25	I48	4.3786	0.62467	30.6914	NaN	0.0025323
25	I49	2.2797	0.32277	16.1018	NaN	0.0025323
25	I65	90.8392	29.1395	283.1814	NaN	0.00505
25	I77	7.9871	1.1545	55.2539	NaN	0.0025323
25	I80	1.6533	0.23355	11.7039	NaN	0.0025323
25	I86	0.75993	0.107	5.3969	NaN	-0.0021769
25	I87	18.1627	4.7392	69.607	NaN	0.00035542
25	J00	3.4357	0.48847	24.1647	NaN	-0.0021769
25	J01	1.2783	0.18033	9.0611	NaN	0.0025323
25	J02	1.6236	0.22933	11.4945	NaN	0.0025323
25	J03	0.70334	0.17544	2.8197	NaN	0.0053762
25	J06	0.55928	0.078694	3.9748	NaN	-0.0021769
25	J15	5.7263	1.8588	17.6406	NaN	0.0028731
25	J18	2.3215	0.86946	6.1986	NaN	0.0053762
25	J20	3.2196	1.0397	9.9703	NaN	-0.0018106
25	J22	3.3098	0.47037	23.2904	NaN	0.0025323
25	J30	1.1194	0.15783	7.9396	NaN	-0.0021769
25	J31	5.4443	1.3746	21.564	NaN	0.00505
25	J33	2.242	0.31739	15.8375	NaN	0.0025323
25	J35	0.28833	0.092545	0.89829	NaN	0.0032102
25	J38	3.231	0.45903	22.7418	NaN	0.00505
25	J40	1.7495	0.24723	12.3805	NaN	0.00035542
25	J41	9.6993	1.4109	66.6794	NaN	0.0025323
25	J42	9.6993	1.4109	66.6794	NaN	-0.0021769
25	J44	2.918	0.41409	20.5621	NaN	0.00035542
25	J45	0.75382	0.18806	3.0217	NaN	0.00035542
25	J47	18.1081	2.7172	120.6765	NaN	0.0025323
25	J80	20.8944	3.1681	137.8027	NaN	0.0025323
25	J93	0.92086	0.12974	6.536	NaN	-0.0021769
25	J96	7.3139	2.382	22.457	NaN	0.00070701
25	J98	4.0919	1.0295	16.2634	NaN	0.0032102
25	K02	1.1883	0.16759	8.4264	NaN	-0.0018106
25	K04	1.1831	0.16685	8.3897	NaN	-0.0021769
25	K07	0.40108	0.056403	2.8521	NaN	-0.0021769
25	K08	2.0549	0.2907	14.5256	NaN	-0.0021769
25	K13	9.6993	1.4109	66.6794	NaN	0.0025323
25	K20	7.3392	1.0584	50.8924	NaN	0.0025323
25	K21	3.6614	1.641	8.1697	NaN	-0.0010898
25	K26	2.9822	0.4233	21.0097	NaN	0.0025323
25	K29	2.0471	1.1521	3.6372	0.1145	0.0090798
25	K31	3.8778	0.55222	27.2307	NaN	-0.0021769
25	K35	0.46835	0.17483	1.2547	NaN	0.010042
25	K37	0.73505	0.10349	5.2207	NaN	0.0025323
25	K40	0.71748	0.17898	2.8762	NaN	0.00035542
25	K42	1.5317	0.21627	10.8474	NaN	0.0025323
25	K44	0.72127	0.10155	5.123	NaN	0.0025323
25	K45	33.9554	5.4104	213.1043	NaN	-0.0021769
25	K52	1.1829	0.56015	2.4982	NaN	0.0060183
25	K56	3.4223	1.1056	10.5935	NaN	0.0028731
25	K59	1.8853	0.70555	5.0379	NaN	0.0032102
25	K61	1.0417	0.14683	7.3905	NaN	-0.0021769
25	K72	27.1637	4.2173	174.9632	NaN	0.0025323
25	K73	12.3454	1.8133	84.049	NaN	-0.0021769
25	K74	20.958	5.509	79.7312	NaN	0.00505
25	K75	3.9919	0.56871	28.0207	NaN	-0.0021769
25	K76	6.8767	3.281	14.4126	NaN	0.0063342
25	K80	0.37784	0.053129	2.687	NaN	0.0025323
25	K85	5.0535	1.6381	15.5899	NaN	0.00070701
25	K86	28.0629	12.1391	64.8749	NaN	0.0035436
25	K87	135.8312	33.8214	545.5164	NaN	-0.0021769
25	K90	6.7229	1.7029	26.5411	NaN	0.00505
25	K92	2.0428	0.51128	8.1615	NaN	-0.0018106
25	L02	1.8755	0.70187	5.0118	NaN	0.007865
25	L03	3.7018	1.1966	11.4521	NaN	0.0075531
25	L04	4.5246	0.64584	31.6984	NaN	0.0025323
25	L05	0.52683	0.16918	1.6406	NaN	-0.0018106
25	L08	7.146	1.0298	49.5875	NaN	0.0025323
25	L20	2.3948	0.59994	9.5595	NaN	0.00035542
25	L23	3.3927	0.48229	23.866	NaN	0.0025323
25	L30	5.7923	1.4637	22.9216	NaN	0.00505
25	L50	1.2723	0.17948	9.0187	NaN	-0.0021769
25	L60	2.8785	0.92888	8.9203	NaN	0.0028731
25	L63	54.3306	9.3796	314.7056	NaN	0.0025323
25	L70	3.3098	0.47037	23.2904	NaN	0.0025323
25	L72	0.93039	0.13109	6.6034	NaN	-0.004343
25	L73	6.6408	1.6818	26.2226	NaN	0.00035542
25	L90	1.5145	0.21384	10.7266	NaN	0.0025323
25	L91	6.9817	1.7697	27.5445	NaN	0.00505
25	L92	5.4302	0.77766	37.9175	NaN	0.0025323
25	L98	5.3237	0.76211	37.188	NaN	0.0025323
25	M00	12.9334	1.9038	87.8616	NaN	0.0025323
25	M06	6.0339	0.86602	42.0406	NaN	0.0025323
25	M08	10.4456	1.5236	71.6139	NaN	0.0025323
25	M13	8.9292	2.2747	35.0519	NaN	0.00505
25	M24	1.8166	0.45442	7.2621	NaN	-0.004343
25	M42	6.6229	0.9526	46.0453	NaN	0.0025323
25	M48	14.2952	2.1149	96.625	NaN	-0.0021769
25	M53	1.7495	0.24723	12.3805	NaN	-0.0021769
25	M54	1.4111	0.58455	3.4065	NaN	0.0010548
25	M65	0.93039	0.13109	6.6034	NaN	-0.0021769
25	M67	0.35287	0.049614	2.5097	NaN	0.0025323
25	M72	12.3454	1.8133	84.049	NaN	0.0025323
25	M79	2.5526	0.63973	10.1855	NaN	0.0028731
25	M81	9.2065	3.0103	28.1565	NaN	0.0028731
25	M87	3.77	0.53666	26.4841	NaN	0.0025323
25	M93	4.4614	1.1236	17.7154	NaN	0.00035542
25	M99	6.3147	0.90725	43.952	NaN	-0.0021769
25	N04	10.8636	1.587	74.365	NaN	0.00035542
25	N06	38.8066	6.3005	239.0217	NaN	-0.0021769
25	N08	136.6955	60.9443	306.6025	NaN	0.0028731
25	N10	2.3517	0.88081	6.2789	NaN	0.012517
25	N13	1.5121	0.48658	4.6993	NaN	0.007865
25	N15	10.8636	1.587	74.365	NaN	0.0025323
25	N17	10.3731	3.4	31.6468	NaN	0.0028731
25	N18	5.4994	1.3886	21.779	NaN	0.0053762
25	N19	16.7298	5.5577	50.3596	NaN	0.0075531
25	N20	1.0299	0.25711	4.1253	NaN	-0.008643
25	N23	0.92401	0.13019	6.5583	NaN	-0.0021769
25	N30	1.7959	0.25383	12.7069	NaN	0.0025323
25	N36	10.0586	1.4651	69.0588	NaN	-0.0021769
25	N39	3.0795	1.8673	5.0785	0.03148	0.027677
25	N47	1.6078	0.60137	4.2983	NaN	-0.015014
25	N48	1.3092	0.18472	9.2795	NaN	-0.0021769
25	N70	0.44511	0.062605	3.1647	NaN	0.0025323
25	N76	1.7282	0.55634	5.3682	NaN	0.010042
25	N77	3.8778	0.55222	27.2307	NaN	0.0025323
25	N80	0.61848	0.087043	4.3946	NaN	0.0025323
25	N83	0.23512	0.033044	1.673	NaN	0.0025323
25	N84	3.0154	0.42806	21.2408	NaN	0.0025323
25	N87	1.9086	0.71429	5.0999	NaN	0.010042
25	N89	1.6433	0.23213	11.6333	NaN	0.0025323
30	A04	3.3104	1.0701	10.2407	NaN	-0.0017132
30	A09	1.0493	0.46907	2.3471	NaN	0.0016932
30	A41	3.2325	0.45948	22.7417	NaN	0
30	A49	3.4881	0.87687	13.8751	NaN	0
30	A52	90.5836	18.2239	450.2526	NaN	-0.00172
30	A56	9.0559	1.3148	62.3734	NaN	0.00172
30	A63	1.6081	0.6671	3.8764	NaN	0.0068126
30	B00	1.797	0.25411	12.7085	NaN	0.00172
30	B07	4.0315	1.0149	16.0146	NaN	0.0034332
30	B17	2.1714	0.30746	15.335	NaN	0.0034332
30	B18	1.4028	0.35079	5.61	NaN	-0.0068394
30	B35	5.7794	0.82913	40.2852	NaN	-0.0051396
30	B37	1.8173	0.45491	7.2598	NaN	0.0034332
30	B99	1.3768	0.19439	9.7514	NaN	-0.00172
30	C25	90.5836	18.2239	450.2526	NaN	0.00172
30	C34	22.6439	3.4577	148.2913	NaN	-0.00172
30	C43	4.1149	0.58677	28.8566	NaN	0.00172
30	C73	2.9512	0.41906	20.7837	NaN	0.00172
30	D06	0.52603	0.074043	3.7371	NaN	0.00172
30	D18	2.3401	0.33155	16.5162	NaN	0.00172
30	D22	1.08	0.15233	7.6576	NaN	0.00172
30	D23	1.762	0.24912	12.4621	NaN	0.00172
30	D25	1.4506	0.20486	10.2711	NaN	0.0034332
30	D37	6.4061	1.6225	25.2932	NaN	0.0051396
30	D48	0.76284	0.10747	5.4149	NaN	0.00172
30	D50	1.4863	0.55636	3.9703	NaN	0.0051194
30	D64	3.0504	0.98554	9.4413	NaN	0.0051396
30	D68	1.846	0.26108	13.0525	NaN	0.00172
30	E03	3.5922	1.6118	8.006	NaN	0
30	E04	2.7611	0.89154	8.551	NaN	0.0017132
30	E05	7.2494	3.4654	15.1654	NaN	0.0016998
30	E06	17.1537	8.7001	33.8215	NaN	0.011853
30	E11	77.5418	58.7697	102.3099	NaN	-0.015375
30	E12	108.9903	37.0749	320.4021	NaN	0.0034332
30	E13	102.4508	41.6384	252.0793	NaN	-0.0051194
30	E14	130.8387	104.3207	164.0974	NaN	0.013644
30	E15	272.4839	246.2001	301.5736	NaN	0
30	E16	72.97	45.2054	117.7872	4.5491e-08	-0.013416
30	E28	1.2326	0.17394	8.7345	NaN	0.0034332
30	E66	2.2608	1.2092	4.2267	NaN	0
30	E68	20.9018	3.1709	137.7812	NaN	0.00172
30	E73	3.5106	0.88259	13.964	NaN	0
30	E78	10.871	7.4467	15.8701	9.3406e-05	-0.0093067
30	E80	8.1286	2.0679	31.9523	NaN	-0.0034332
30	E84	45.8922	21.9499	95.9502	NaN	0.0050598
30	E86	2.8579	0.40568	20.1335	NaN	-0.00172
30	E87	9.1876	4.4034	19.1699	NaN	-0.0016998
30	E88	9.0559	1.3148	62.3734	NaN	0
30	F07	3.0169	0.42849	21.2409	NaN	-0.00172
30	F10	0.53618	0.17234	1.6682	NaN	-0.0034062
30	F11	0.62205	0.087589	4.4178	NaN	0.00172
30	F12	0.94421	0.13311	6.6979	NaN	-0.00172
30	F17	2.3145	1.334	4.0157	0.07993	-0.0066054
30	F19	1.3977	0.52314	3.7345	NaN	-0.0051194
30	F20	0.48002	0.067555	3.4108	NaN	-0.00172
30	F23	2.2466	0.56299	8.965	NaN	0
30	F25	2.7332	0.68578	10.8933	NaN	0.0017132
30	F29	6.7913	0.97789	47.1642	NaN	-0.00172
30	F31	3.7519	1.214	11.5956	NaN	0.0034197
30	F32	1.9708	1.0841	3.5829	0.13243	0.015064
30	F33	0.59856	0.084274	4.2512	NaN	-0.0017132
30	F40	3.121	0.44344	21.9657	NaN	-0.00172
30	F41	1.5592	0.58373	4.1646	NaN	0.0050994
30	F43	1.0791	0.4473	2.6035	NaN	0
30	F45	0.70136	0.098784	4.9796	NaN	0.00172
30	F50	1.7358	0.43441	6.9356	NaN	0.0017132
30	F53	7.5462	1.0896	52.2625	NaN	0.00172
30	F54	38.82	6.306	238.9772	NaN	0.00172
30	F60	2.1217	0.94998	4.7388	NaN	0.0050598
30	F72	12.9382	1.9055	87.8499	NaN	-0.00172
30	F79	8.6451	2.2022	33.9371	NaN	0
30	G10	38.82	6.306	238.9772	NaN	-0.00172
30	G35	2.4758	0.79894	7.672	NaN	0.0034197
30	G40	1.6072	0.71906	3.5922	NaN	-0.0067334
30	G43	0.94406	0.2358	3.7798	NaN	0.0068394
30	G44	0.63977	0.090091	4.5433	NaN	-0.00172
30	G45	6.6407	1.6829	26.2035	NaN	-0.0017132
30	G56	1.5085	0.3773	6.0308	NaN	0.0051396
30	G62	20.4837	6.8658	61.1117	NaN	-0.0051396
30	G97	5.2234	0.74786	36.4836	NaN	0.00172
30	H05	15.095	2.2409	101.6804	NaN	-0.00172
30	H16	5.2234	0.74786	36.4836	NaN	0
30	H25	9.2315	2.3552	36.1846	NaN	0.0034197
30	H26	4.3805	0.62525	30.6899	NaN	-0.0034332
30	H33	6.5512	2.4747	17.3425	NaN	0.0034062
30	H34	108.9903	37.0749	320.4021	NaN	0
30	H35	12.25	5.1694	29.0295	NaN	-0.0033797
30	H36	209.8199	161.1431	273.2006	NaN	-0.0016545
30	H43	8.7637	1.271	60.4253	NaN	0
30	H44	11.3206	1.6573	77.3258	NaN	-0.00172
30	H47	6.3173	0.90807	43.9482	NaN	-0.00172
30	H51	19.4087	2.9279	128.6553	NaN	-0.00172
30	H53	2.3812	0.33742	16.8038	NaN	-0.00172
30	H54	20.179	5.2972	76.8693	NaN	0
30	H57	5.9051	0.84755	41.1425	NaN	-0.00172
30	H71	3.2715	0.46509	23.0126	NaN	-0.00172
30	H81	2.0589	0.51571	8.2201	NaN	0
30	H91	2.1337	0.79965	5.6934	NaN	0.0034197
30	I10	8.514	5.7866	12.527	0.00032636	-0.0031244
30	I11	17.5746	4.582	67.4079	NaN	-0.0034197
30	I12	12.35	1.8149	84.038	NaN	0.00172
30	I21	14.3004	2.1167	96.6117	NaN	-0.00172
30	I23	271.756	245.576	300.727	NaN	-0.00172
30	I24	45.2904	7.5459	271.8331	NaN	0.00172
30	I25	15.7548	5.2278	47.4801	NaN	0.0017065
30	I26	1.3768	0.19439	9.7514	NaN	0.00172
30	I34	3.4814	0.4953	24.4704	NaN	0.0034332
30	I42	10.0868	2.5791	39.4498	NaN	-0.0017132
30	I44	9.0559	1.3148	62.3734	NaN	-0.00172
30	I45	2.6616	0.37755	18.7639	NaN	0.0017132
30	I49	4.4986	1.1338	17.8486	NaN	-0.0034332
30	I50	11.5899	2.9749	45.1524	NaN	-0.0051396
30	I51	3.0855	0.43834	21.7187	NaN	-0.00172
30	I65	19.4087	2.9279	128.6553	NaN	0.00172
30	I68	271.756	245.576	300.727	NaN	-0.00172
30	I70	28.2564	9.6315	82.8973	NaN	-0.0017132
30	I73	6.6256	0.95346	46.0412	NaN	0.00172
30	I74	6.9655	1.0036	48.3433	NaN	0.00172
30	I80	3.4504	1.1157	10.6707	NaN	0.0017132
30	I82	6.9383	2.2599	21.3018	NaN	0.0051396
30	I83	0.62906	0.15699	2.5206	NaN	-0.0017132
30	I85	18.1146	2.7196	120.6585	NaN	0
30	J01	7.6532	3.6604	16.0014	NaN	-0.0016998
30	J02	6.4972	2.1143	19.9661	NaN	0.0017132
30	J03	0.48002	0.067555	3.4108	NaN	-0.0034332
30	J06	2.739	1.1383	6.5907	NaN	-0.0017065
30	J13	49.5381	14.0838	174.2445	NaN	0
30	J15	6.6559	2.1666	20.4469	NaN	0
30	J18	3.3492	1.5927	7.0432	NaN	0.0033797
30	J20	1.216	0.17158	8.6172	NaN	-0.00172
30	J32	0.86205	0.27726	2.6803	NaN	0.0085326
30	J33	3.4007	0.85472	13.5307	NaN	0
30	J34	0.33631	0.10805	1.0468	NaN	0.0017065
30	J35	0.27084	0.067532	1.0862	NaN	0.0051396
30	J37	12.35	1.8149	84.038	NaN	-0.00172
30	J40	2.2067	0.31251	15.5827	NaN	-0.0034332
30	J43	10.4496	1.5249	71.6052	NaN	0.00172
30	J45	2.4141	1.0814	5.3896	NaN	0.0016866
30	J63	271.756	245.576	300.727	NaN	-0.00172
30	J80	24.7027	3.8014	160.5236	NaN	0.00172
30	J90	9.4134	3.082	28.7515	NaN	-0.0017132
30	J93	1.2326	0.17394	8.7345	NaN	0.00172
30	J96	4.8605	1.2262	19.2668	NaN	0
30	J98	3.6769	0.92479	14.6192	NaN	0.0017132
30	K04	1.1296	0.15935	8.008	NaN	0.00172
30	K09	4.9384	0.70631	34.5283	NaN	0.00172
30	K12	2.8038	0.70362	11.1726	NaN	0
30	K21	2.5108	1.1248	5.6046	NaN	0
30	K22	2.7149	0.38518	19.1358	NaN	-0.00172
30	K27	54.3491	9.3879	314.6399	NaN	-0.00172
30	K29	1.3367	0.69106	2.5855	NaN	0
30	K35	1.384	0.6564	2.918	NaN	0.0084992
30	K36	0.90621	0.12773	6.4292	NaN	0.00172
30	K37	1.1945	0.16854	8.4657	NaN	0.00172
30	K40	0.92868	0.29873	2.887	NaN	-0.0017132
30	K42	1.1065	0.15608	7.8448	NaN	0.00172
30	K44	1.1068	0.27656	4.4296	NaN	0.0068126
30	K50	0.54522	0.07675	3.8732	NaN	0.00172
30	K51	0.928	0.13081	6.5833	NaN	-0.00172
30	K52	0.9298	0.3853	2.2438	NaN	0.0068126
30	K56	1.184	0.16706	8.3919	NaN	0.0017132
30	K58	1.1296	0.15935	8.008	NaN	-0.00172
30	K59	0.5281	0.074335	3.7518	NaN	0.00172
30	K61	2.7565	1.0342	7.3469	NaN	0
30	K62	2.747	0.68928	10.9481	NaN	0
30	K65	3.7717	0.53717	26.4833	NaN	0.00172
30	K66	1.1687	0.16489	8.2836	NaN	0.00172
30	K73	6.3173	0.90807	43.9482	NaN	0.0034332
30	K74	14.3004	2.1167	96.6117	NaN	0.0017065
30	K75	5.7794	0.82913	40.2852	NaN	-0.00172
30	K76	4.6851	2.2319	9.8348	NaN	-0.0049446
30	K80	1.4463	0.64691	3.2333	NaN	0.011853
30	K81	4.6131	1.163	18.2976	NaN	0.0034332
30	K82	5.5434	0.79459	38.6733	NaN	0.00172
30	K85	2.5775	0.64645	10.2767	NaN	-0.0034197
30	K86	5.0299	0.71964	35.1563	NaN	0.00172
30	K90	6.3316	1.6033	25.0036	NaN	0.0034062
30	L02	1.5502	0.58037	4.1408	NaN	-0.0050994
30	L03	4.6326	1.744	12.306	NaN	0
30	L05	0.23281	0.032736	1.6557	NaN	-0.00172
30	L29	8.7637	1.271	60.4253	NaN	0.0034332
30	L30	2.4456	0.34663	17.2544	NaN	0.0034197
30	L40	6.2971	2.0483	19.3591	NaN	0
30	L50	1.1892	0.1678	8.4286	NaN	0.00172
30	L63	54.3491	9.3879	314.6399	NaN	-0.00172
30	L72	0.65533	0.092286	4.6535	NaN	-0.0034332
30	L73	6.2015	2.0168	19.0692	NaN	0.0051194
30	L74	4.6034	0.6576	32.2253	NaN	0.00172
30	L90	2.3954	0.60051	9.5552	NaN	0.0034332
30	L92	3.9938	0.56925	28.0196	NaN	-0.00172
30	L97	40.9755	14.3644	116.8856	NaN	0.0017132
30	M06	4.6034	0.6576	32.2253	NaN	0.00172
30	M13	3.0508	0.43336	21.4771	NaN	-0.0017132
30	M14	271.756	245.576	300.727	NaN	-0.00172
30	M20	0.94752	0.13357	6.7213	NaN	-0.00172
30	M23	0.19832	0.027883	1.4106	NaN	-0.00172
30	M51	0.32672	0.045956	2.3228	NaN	0.0034332
30	M54	0.56712	0.18229	1.7644	NaN	-0.0017065
30	M62	6.118	1.5484	24.1733	NaN	-0.0034332
30	M65	2.4758	0.79894	7.672	NaN	0.0034197
30	M67	0.675	0.16848	2.7043	NaN	0.0034332
30	M70	2.2248	0.31509	15.7095	NaN	-0.00172
30	M75	2.4456	0.34663	17.2544	NaN	0
30	M76	8.4898	1.2301	58.5952	NaN	-0.00172
30	M79	1.2105	0.17081	8.5788	NaN	0.00172
30	M81	5.4444	1.3755	21.5491	NaN	0
30	M84	2.8281	0.40141	19.9258	NaN	-0.00172
30	M86	13.2868	3.4256	51.5357	NaN	-0.0034332
30	M95	0.74186	0.1045	5.2664	NaN	0
30	N02	15.9831	2.3806	107.3086	NaN	0.00172
30	N04	15.095	2.2409	101.6804	NaN	0.00172
30	N08	49.5381	14.0838	174.2445	NaN	-0.0017132
30	N10	1.5743	0.39383	6.2929	NaN	0.0034332
30	N11	14.3004	2.1167	96.6117	NaN	0.00172
30	N12	2.1889	0.30996	15.4578	NaN	0.00172
30	N13	0.4167	0.058631	2.9616	NaN	-0.0034332
30	N15	16.9822	2.5388	113.5941	NaN	0.00172
30	N17	3.4373	0.48895	24.1643	NaN	-0.00172
30	N18	9.7277	4.0883	23.1465	NaN	-0.006786
30	N19	20.6656	8.0101	53.316	NaN	-0.0017065
30	N25	30.1927	4.7442	192.151	NaN	0.00172
30	N31	3.72	0.52971	26.1251	NaN	-0.00172
30	N32	9.0559	1.3148	62.3734	NaN	-0.00172
30	N39	1.7478	0.86944	3.5136	NaN	0.011761
30	N47	3.7869	1.8018	7.9588	NaN	-0.020203
30	N48	1.9111	0.27035	13.5096	NaN	-0.00172
30	N61	2.7424	0.38911	19.3274	NaN	0.00172
30	N64	3.121	0.44344	21.9657	NaN	0.00172
30	N70	0.47242	0.066484	3.3569	NaN	0.0034332
30	N76	2.1421	0.80282	5.7158	NaN	0.0068394
30	N80	0.27952	0.03931	1.9876	NaN	0.00172
30	N83	0.81562	0.30495	2.1814	NaN	0.0085326
30	N87	0.28338	0.039853	2.015	NaN	0.0034332
30	N88	2.104	0.29784	14.8625	NaN	0.00172
30	N91	2.5611	0.36315	18.0616	NaN	0.00172
30	N92	0.578	0.081374	4.1056	NaN	0.0051396
30	N97	0.30062	0.042281	2.1375	NaN	0.0034332
35	A04	2.6004	0.65259	10.3617	NaN	-0.00095524
35	A08	4.5659	1.1519	18.0983	NaN	0.00027331
35	A09	2.3713	1.3058	4.3061	0.087586	-0.0022847
35	A15	5.6472	0.81067	39.3389	NaN	0.00027331
35	A40	15.285	2.277	102.6033	NaN	-0.001232
35	A41	7.6747	2.5062	23.502	NaN	-0.00068018
35	A49	3.6646	0.92227	14.5608	NaN	0.00027331
35	A50	129.9411	32.385	521.3734	NaN	-0.001232
35	A51	18.5609	2.8005	123.0137	NaN	0.0015054
35	A53	10.393	1.5193	71.0957	NaN	-0.001232
35	A59	43.312	7.2176	259.9101	NaN	0.0015054
35	A63	0.50311	0.070829	3.5737	NaN	0.0030055
35	B00	5.287	1.7175	16.2748	NaN	0.0047583
35	B01	7.6412	1.1053	52.8259	NaN	-0.001232
35	B07	2.0601	0.29173	14.5474	NaN	0.0030055
35	B17	5.5895	1.817	17.1948	NaN	-0.00095524
35	B18	3.6233	1.6269	8.0694	NaN	-0.0016251
35	B25	25.2695	8.582	74.4055	NaN	0.0017735
35	B35	3.764	0.53648	26.4084	NaN	-0.0024606
35	B36	7.4228	1.0728	51.359	NaN	-0.00095524
35	B37	3.4142	1.1046	10.5529	NaN	0.0089548
35	B90	8.381	1.2157	57.7761	NaN	-0.001232
35	B96	4.9953	0.71532	34.8842	NaN	0.0030055
35	B99	6.8957	2.8875	16.4679	NaN	0.0062431
35	C53	5.4118	0.77619	37.7328	NaN	0.0015054
35	C54	21.6548	3.3072	141.7885	NaN	0.0030055
35	C55	86.6266	17.4315	430.4941	NaN	0.0015054
35	C64	10.393	1.5193	71.0957	NaN	0.0015054
35	C71	3.8194	0.54449	26.7914	NaN	0.0015054
35	C73	2.1814	0.30906	15.3971	NaN	0.0030055
35	C74	43.312	7.2176	259.9101	NaN	0.0015054
35	C78	3.8194	0.54449	26.7914	NaN	0.0015054
35	C95	37.1242	6.0317	228.4959	NaN	-0.001232
35	D17	0.71541	0.1008	5.0776	NaN	0.0015054
35	D18	3.0966	0.77816	12.3229	NaN	-0.0024606
35	D22	0.9782	0.13796	6.9359	NaN	-0.001232
35	D23	1.3582	0.19182	9.6162	NaN	0.0015054
35	D25	0.49632	0.069871	3.5255	NaN	0.0015054
35	D47	11.2969	1.6572	77.0111	NaN	-0.001232
35	D48	2.6216	0.98392	6.9852	NaN	0.0032685
35	D50	2.0735	0.92886	4.6289	NaN	0.0037894
35	D51	51.9749	8.9796	300.8381	NaN	-0.001232
35	D58	32.4834	5.1795	203.7217	NaN	-0.001232
35	D59	39.1719	13.7366	111.7048	NaN	0.0017735
35	D62	1.6017	0.22643	11.3303	NaN	0.0015054
35	D63	37.6758	18.8422	75.3344	NaN	0.001083
35	D64	6.987	3.5016	13.9415	NaN	0.0016145
35	D68	1.5822	0.22365	11.1928	NaN	0.0030055
35	D69	4.0109	1.2993	12.3809	NaN	-0.00068018
35	D70	4.7227	0.67558	33.0147	NaN	0.0015054
35	D72	0.99706	0.14063	7.0691	NaN	-0.001232
35	D75	7.4228	1.0728	51.359	NaN	0.0015054
35	D83	64.9693	11.8661	355.7213	NaN	-0.001232
35	D86	4.3738	1.1029	17.346	NaN	0.00027331
35	D89	15.285	2.277	102.6033	NaN	0.0015054
35	E03	6.0087	3.4045	10.6051	0.0082206	0.01959
35	E04	1.1229	0.28068	4.4919	NaN	0.00054491
35	E05	4.8139	2.1654	10.7016	NaN	0.00081481
35	E06	9.3842	4.2509	20.7166	NaN	0.01043
35	E07	32.4834	5.1795	203.7217	NaN	0.0015054
35	E11	56.8662	43.9186	73.6309	NaN	0.0033732
35	E12	97.9411	39.8205	240.8927	NaN	0.0032685
35	E13	108.6283	61.023	193.3716	NaN	-0.00013519
35	E14	86.0835	67.6775	109.4954	NaN	0.020763
35	E16	129.7171	95.3223	176.5226	2.2393e-13	-0.0030265
35	E20	19.9888	3.0329	131.7393	NaN	0.0015054
35	E21	7.4228	1.0728	51.359	NaN	-0.0036857
35	E22	7.2166	1.0422	49.9712	NaN	0.0015054
35	E26	23.6236	3.636	153.4842	NaN	-0.001232
35	E27	17.3233	2.6012	115.3676	NaN	0.0015054
35	E28	1.4254	0.20138	10.09	NaN	0.0074751
35	E41	37.1242	6.0317	228.4959	NaN	-0.001232
35	E43	259.8847	235.6398	286.6242	NaN	0.0015054
35	E66	3.467	2.2616	5.3148	0.013884	0.0088238
35	E73	2.7331	0.38803	19.2511	NaN	-0.0024606
35	E78	9.4336	6.9292	12.8433	3.3359e-05	-0.026688
35	E79	2.5449	0.8218	7.8806	NaN	-0.0040513
35	E80	4.9953	0.71532	34.8842	NaN	0.00027331
35	E83	2.0934	0.29648	14.7805	NaN	-0.001232
35	E84	43.6326	17.7397	107.3187	NaN	0.0047583
35	E85	32.4834	5.1795	203.7217	NaN	-0.001232
35	E86	8.7968	2.8797	26.872	NaN	0.0017735
35	E87	7.4334	3.3571	16.4591	NaN	-0.0055463
35	E88	20.4966	8.7839	47.8275	NaN	-0.00040683
35	E89	8.3995	2.141	32.9531	NaN	0.00027331
35	F06	9.4692	2.4206	37.0425	NaN	-0.0024606
35	F10	2.5608	1.5326	4.279	0.053984	-0.021828
35	F11	0.91259	0.12868	6.4723	NaN	0.0017735
35	F13	0.73791	0.10398	5.2369	NaN	0.0017735
35	F17	3.7256	2.4308	5.7101	0.011089	-0.019877
35	F19	1.4907	0.48029	4.6268	NaN	0.0020399
35	F20	1.8307	0.68607	4.8851	NaN	0.0028293
35	F21	14.883	3.8609	57.3708	NaN	0.0030055
35	F23	2.241	0.56186	8.9383	NaN	-0.00095524
35	F25	4.4094	1.6604	11.7094	NaN	0.0023047
35	F31	2.9719	0.96058	9.1945	NaN	-0.0021803
35	F32	1.0275	0.48733	2.1662	NaN	0.0074834
35	F33	2.1677	0.90056	5.2179	NaN	0.0055222
35	F41	1.0276	0.33074	3.1925	NaN	0.0062431
35	F43	1.2791	0.57231	2.8589	NaN	0.001083
35	F44	4.7321	1.1943	18.7488	NaN	-0.0024606
35	F45	1.1847	0.29618	4.7383	NaN	-0.00095524
35	F50	1.3167	0.18594	9.3242	NaN	0.0030055
35	F55	5.904	0.84837	41.0876	NaN	-0.001232
35	F60	1.6766	0.62812	4.4751	NaN	0.001083
35	F61	2.3818	0.3377	16.7986	NaN	-0.0024606
35	F63	5.7728	0.82909	40.1942	NaN	-0.001232
35	G00	18.5609	2.8005	123.0137	NaN	0.0015054
35	G04	4.0582	0.57906	28.4412	NaN	-0.001232
35	G25	4.9953	0.71532	34.8842	NaN	0.0015054
35	G35	0.55639	0.078346	3.9513	NaN	0.0015054
35	G40	2.7173	1.4969	4.9325	0.064649	-0.0058888
35	G41	14.4694	3.7494	55.8396	NaN	-0.0024606
35	G43	1.2284	0.39555	3.8148	NaN	0.0047583
35	G44	1.1132	0.27826	4.4533	NaN	0.0047583
35	G47	1.6658	0.62407	4.4464	NaN	-0.00013519
35	G50	7.6412	1.1053	52.8259	NaN	0.0015054
35	G51	2.6267	0.65924	10.4659	NaN	-0.00095524
35	G54	4.5569	0.65145	31.8757	NaN	-0.001232
35	G56	3.8143	1.9792	7.3512	NaN	0.0067438
35	G57	3.2872	0.46768	23.1051	NaN	-0.0024606
35	G62	17.1608	6.6208	44.4799	NaN	-0.00068018
35	G63	157.8959	94.2885	264.4133	NaN	-0.00312
35	G70	8.9591	1.3025	61.6252	NaN	-0.001232
35	G71	9.6229	1.4026	66.023	NaN	0.0015054
35	G73	86.6266	17.4315	430.4941	NaN	-0.001232
35	G83	5.7728	0.82909	40.1942	NaN	-0.001232
35	G91	12.4017	3.1955	48.1301	NaN	-0.0024606
35	G93	4.2661	1.0754	16.9238	NaN	0.00027331
35	G99	43.312	7.2176	259.9101	NaN	0.0015054
35	H00	2.2974	0.32563	16.2085	NaN	-0.001232
35	H04	12.1131	3.1187	47.0472	NaN	-0.0024606
35	H21	47.3659	13.4698	166.5595	NaN	-0.0024606
35	H25	16.607	7.6072	36.2542	NaN	-0.0019018
35	H26	16.3559	6.3005	42.4594	NaN	0.00054491
35	H28	130.2651	48.6513	348.7882	NaN	0.00027331
35	H33	17.8513	10.0014	31.8625	0.00030005	-0.0025614
35	H34	19.9888	3.0329	131.7393	NaN	-0.001232
35	H35	21.5324	12.1142	38.2726	0.00014015	-0.0085684
35	H36	200.0529	160.3328	249.6132	0	-0.00078111
35	H40	10.4403	3.4301	31.7774	NaN	0.0032685
35	H43	83.0633	49.2164	140.1873	NaN	-0.0040513
35	H47	6.0414	0.86856	42.0215	NaN	0.00027331
35	H49	7.4228	1.0728	51.359	NaN	-0.001232
35	H52	3.314	0.83325	13.18	NaN	0.0032685
35	H53	2.1453	0.3039	15.1444	NaN	-0.0024606
35	H54	31.73	12.5954	79.9336	NaN	0.00054491
35	H81	1.4226	0.35589	5.6864	NaN	0.0020399
35	H90	5.4721	1.7784	16.8379	NaN	0.00054491
35	H91	0.97078	0.24257	3.8851	NaN	0.00027331
35	H93	1.0009	0.25012	4.0054	NaN	0.0017735
35	I10	9.0581	6.7629	12.1323	2.5276e-05	-0.030201
35	I11	16.3172	5.4312	49.0228	NaN	-0.0061256
35	I12	17.3643	4.5353	66.4825	NaN	0.0030055
35	I13	37.1242	6.0317	228.4959	NaN	-0.001232
35	I15	12.3731	1.8226	83.998	NaN	-0.0024606
35	I21	6.8513	1.7391	26.9915	NaN	0.0032685
35	I25	5.5107	1.791	16.9552	NaN	0.00013477
35	I26	4.7946	1.8068	12.7231	NaN	-0.0021803
35	I30	9.9932	1.4586	68.4656	NaN	0.0015054
35	I31	4.1227	0.5884	28.8859	NaN	0.0015054
35	I40	6.3362	0.91197	44.0227	NaN	-0.001232
35	I42	6.5909	1.6718	25.9839	NaN	-0.00095524
35	I44	5.4118	0.77619	37.7328	NaN	0.0015054
35	I45	2.3601	0.3346	16.647	NaN	-0.001232
35	I47	2.5874	0.64931	10.3104	NaN	0.0017735
35	I50	19.3866	7.5118	50.0339	NaN	-0.0046202
35	I51	5.0054	1.2642	19.8171	NaN	-0.0024606
35	I70	16.6646	5.5511	50.0275	NaN	-0.0021803
35	I73	8.0116	2.04	31.4642	NaN	0.0020399
35	I77	17.3643	4.5353	66.4825	NaN	0.00027331
35	I79	261.1889	236.7638	288.1338	NaN	-0.0036857
35	I80	3.2428	1.2185	8.6302	NaN	-0.00040683
35	I82	6.866	2.2382	21.0629	NaN	0.0045005
35	I83	0.15491	0.021779	1.1018	NaN	-0.0024606
35	I84	0.29519	0.041525	2.0984	NaN	-0.00095524
35	I88	3.9352	0.56124	27.5917	NaN	-0.001232
35	I95	3.1736	1.1923	8.4471	NaN	-0.0021803
35	I99	10.8261	1.5852	73.9354	NaN	0.00027331
35	J00	6.1983	1.5706	24.4618	NaN	0.0030055
35	J01	1.0207	0.14397	7.2359	NaN	0.00027331
35	J05	11.8105	1.7359	80.3532	NaN	-0.001232
35	J06	1.0851	0.27122	4.3413	NaN	-0.00068018
35	J15	6.5363	2.4712	17.2882	NaN	0.0023047
35	J18	4.3679	2.4106	7.9144	0.021561	0.0038592
35	J20	3.8336	1.2414	11.8382	NaN	0.0023047
35	J22	4.3289	0.61833	30.3073	NaN	-0.001232
35	J30	2.3422	0.58739	9.3393	NaN	-0.00095524
35	J32	1.0029	0.37525	2.6802	NaN	0.0040475
35	J33	2.6401	0.66262	10.5187	NaN	0.0017735
35	J34	0.2379	0.05933	0.95395	NaN	0.0020399
35	J38	1.3371	0.18884	9.4679	NaN	0.0015054
35	J40	1.632	0.23074	11.5431	NaN	0.00027331
35	J42	6.8366	0.98588	47.409	NaN	0.0015054
35	J44	3.9903	1.2926	12.3182	NaN	-0.0019018
35	J45	3.1476	1.5695	6.3122	NaN	0.0030892
35	J69	4.7227	0.67558	33.0147	NaN	0.00027331
35	J81	25.9862	4.0373	167.2622	NaN	0.00027331
35	J85	19.9888	3.0329	131.7393	NaN	-0.0024606
35	J86	17.9633	4.6995	68.6626	NaN	-0.0021803
35	J90	2.4263	0.34408	17.11	NaN	0.00027331
35	J96	2.7331	0.38803	19.2511	NaN	0.0015054
35	J98	1.8407	0.26044	13.0087	NaN	0.0047583
35	K01	1.1474	0.16193	8.1306	NaN	0.0015054
35	K02	4.1166	1.3339	12.7044	NaN	0.00054491
35	K04	3.7417	1.2114	11.5568	NaN	-0.0049073
35	K05	8.119	1.1766	56.0262	NaN	-0.001232
35	K07	1.8233	0.45663	7.2805	NaN	0.0030055
35	K12	3.717	0.93559	14.767	NaN	0.00054491
35	K21	2.0692	0.98286	4.3562	NaN	-0.0040513
35	K22	4.5659	1.1519	18.0983	NaN	-0.0036857
35	K25	6.8808	2.6032	18.1877	NaN	-0.003402
35	K26	2.1999	0.3117	15.5266	NaN	0.00027331
35	K29	1.873	1.1202	3.1318	0.11914	-0.0035745
35	K31	2.5706	0.36474	18.1176	NaN	0.00027331
35	K35	0.49892	0.12451	1.9992	NaN	-0.00095524
35	K36	1.2234	0.1727	8.6663	NaN	0.00027331
35	K37	3.3352	0.83865	13.2639	NaN	-0.00095524
35	K40	0.25254	0.035519	1.7955	NaN	0.0017735
35	K44	0.36982	0.052039	2.6282	NaN	-0.00068018
35	K45	22.3807	7.5514	66.3317	NaN	0.0045005
35	K50	0.5268	0.07417	3.7416	NaN	-0.001232
35	K52	2.0399	1.0562	3.94	NaN	0.0082135
35	K56	1.8829	0.47164	7.5174	NaN	0.00081481
35	K57	1.3799	0.19491	9.7691	NaN	-0.001232
35	K59	2.0437	0.76618	5.4512	NaN	0.0023047
35	K63	1.0167	0.14341	7.2075	NaN	-0.0024606
35	K65	11.865	3.9105	36.0005	NaN	0.0020399
35	K66	1.7674	0.44255	7.0581	NaN	0.0045005
35	K70	9.7828	4.1164	23.2492	NaN	-0.012166
35	K71	15.1685	6.9327	33.1882	NaN	-0.0070464
35	K72	35.6101	12.3843	102.3941	NaN	0.0017735
35	K74	15.3569	5.1006	46.2365	NaN	0.0020399
35	K75	3.8764	0.55274	27.1857	NaN	-0.0024606
35	K76	3.4462	1.7874	6.6447	NaN	-0.0033858
35	K80	1.2243	0.58084	2.5805	NaN	0.0030892
35	K82	3.764	0.53648	26.4084	NaN	-0.001232
35	K85	3.1778	1.0276	9.8271	NaN	-0.006464
35	K86	13.9556	5.3512	36.3953	NaN	-0.00013519
35	K90	12.6095	4.8226	32.9695	NaN	0.0035298
35	K92	3.1072	1.1672	8.2716	NaN	-0.00312
35	L02	2.5403	1.2075	5.3446	NaN	0.0040475
35	L03	2.0225	0.50679	8.0716	NaN	0.0017735
35	L20	3.6646	0.92227	14.5608	NaN	-0.0024606
35	L30	1.8149	0.25677	12.8278	NaN	0.0015054
35	L40	8.4936	4.0711	17.7207	NaN	-0.005835
35	L50	1.2715	0.17952	9.0052	NaN	0.0015054
35	L60	2.2574	0.31991	15.9287	NaN	0.0015054
35	L70	8.9791	2.2923	35.1721	NaN	-0.0024606
35	L72	2.082	0.67166	6.4538	NaN	-0.00068018
35	L73	4.1305	1.0408	16.3919	NaN	0.00027331
35	L93	6.4947	0.93535	45.0965	NaN	0.00027331
35	L98	6.9427	1.7627	27.3449	NaN	-0.0024606
35	M06	2.792	0.39648	19.6611	NaN	0.0015054
35	M13	2.1999	0.3117	15.5266	NaN	0.0015054
35	M16	2.2974	0.32563	16.2085	NaN	-0.001232
35	M17	1.5262	0.2157	10.7994	NaN	0.0015054
35	M19	1.5353	0.21699	10.863	NaN	-0.0024606
35	M21	2.8534	0.40529	20.089	NaN	0.0015054
35	M24	2.367	0.76405	7.3326	NaN	0.0017735
35	M25	0.7194	0.10136	5.1059	NaN	0.0030055
35	M32	7.1331	1.812	28.0802	NaN	0.0017735
35	M35	3.8764	0.55274	27.1857	NaN	-0.001232
35	M42	6.3631	2.0719	19.5415	NaN	0.0045005
35	M47	1.4023	0.19809	9.927	NaN	0.0015054
35	M50	1.3653	0.19284	9.6666	NaN	-0.001232
35	M51	0.78141	0.32388	1.8853	NaN	0.00013477
35	M53	0.62373	0.08785	4.4284	NaN	0.00027331
35	M54	1.9241	1.1508	3.217	0.11125	0.0098842
35	M62	2.4726	0.3507	17.4332	NaN	0.0030055
35	M65	1.9083	0.61539	5.9176	NaN	0.0045005
35	M67	0.33501	0.047134	2.3811	NaN	-0.00095524
35	M72	9.8267	2.5144	38.404	NaN	0.0017735
35	M79	1.8898	0.47337	7.5446	NaN	-0.00095524
35	M81	4.0033	1.0084	15.8923	NaN	0.0032685
35	M86	10.0158	2.5641	39.1229	NaN	-0.0024606
35	M99	3.3294	0.47375	23.3978	NaN	0.0015054
35	N04	23.6804	6.2939	89.096	NaN	-0.0024606
35	N08	131.2468	70.0708	245.8332	NaN	-0.00312
35	N13	0.38137	0.053666	2.7102	NaN	0.00027331
35	N17	16.607	7.6072	36.2542	NaN	-0.0016251
35	N18	18.6938	10.9636	31.8745	0.00013711	-0.010648
35	N19	23.9107	11.0791	51.6038	NaN	0.00081481
35	N28	8.1548	2.6658	24.946	NaN	0.0017735
35	N29	129.9411	32.385	521.3734	NaN	-0.001232
35	N30	2.0766	0.29409	14.663	NaN	0.0015054
35	N32	5.4118	0.77619	37.7328	NaN	-0.001232
35	N39	2.4214	1.3335	4.3968	0.083606	0.015488
35	N43	3.2872	0.46768	23.1051	NaN	-0.0024606
35	N47	3.6848	1.5347	8.8472	NaN	-0.01575
35	N48	2.5454	0.36112	17.9415	NaN	-0.0061256
35	N61	6.5224	2.1245	20.0236	NaN	0.0045005
35	N70	0.44099	0.062069	3.1331	NaN	0.0015054
35	N73	0.52572	0.074018	3.734	NaN	0.0015054
35	N76	1.3277	0.33206	5.3083	NaN	0.0045005
35	N83	0.37339	0.093153	1.4967	NaN	0.0059904
35	N85	2.8627	0.92509	8.8589	NaN	0.0089548
35	N87	0.53495	0.13352	2.1434	NaN	0.0030055
35	N91	5.598	1.4162	22.1283	NaN	0.0045005
35	N92	1.5529	0.69509	3.4694	NaN	0.019174
35	N97	0.64057	0.20601	1.9919	NaN	0.0059904
35	N98	4.6063	1.1622	18.2567	NaN	0.0030055
40	A04	3.4995	1.1345	10.7952	NaN	-0.00027011
40	A08	7.128	2.7054	18.78	NaN	0.0039935
40	A09	2.7449	1.6179	4.6569	0.048552	0.00074474
40	A15	6.6721	0.96549	46.1077	NaN	-0.00072202
40	A16	9.3587	3.0788	28.4478	NaN	-0.00027011
40	A27	45.3823	7.844	262.565	NaN	-0.00072202
40	A40	13.3462	1.989	89.5534	NaN	-0.00072202
40	A41	10.8554	5.2381	22.4968	NaN	-0.0024512
40	A46	1.8216	0.58805	5.6427	NaN	-0.0038505
40	A49	1.9541	0.27702	13.7844	NaN	-0.00072202
40	A54	25.2114	3.9638	160.3543	NaN	0.00094721
40	A87	4.826	0.69274	33.6206	NaN	0.00094721
40	B00	3.5359	1.1463	10.9063	NaN	-0.00049563
40	B08	16.2066	2.4463	107.3674	NaN	-0.00072202
40	B16	2.2226	0.31545	15.6602	NaN	0.00044951
40	B17	2.93	0.7372	11.6452	NaN	0.00044951
40	B18	2.7466	1.1439	6.5948	NaN	-0.0019663
40	B35	3.9165	0.98839	15.519	NaN	-0.003367
40	B36	6.4814	0.93711	44.8273	NaN	-0.00049563
40	B37	0.90922	0.12831	6.4428	NaN	-0.0012153
40	B99	6.667	3.015	14.7429	NaN	0.001614
40	C17	22.6901	3.5266	145.9867	NaN	-0.00072202
40	C43	1.4525	0.20547	10.2684	NaN	-0.00072202
40	C50	1.0042	0.25118	4.0147	NaN	0.0037765
40	C53	1.8133	0.2569	12.7986	NaN	0.00094721
40	C62	1.1269	0.15918	7.9774	NaN	-0.0014428
40	C64	5.4008	0.7772	37.5305	NaN	0.00094721
40	C65	226.9198	207.425	248.2469	NaN	0.00094721
40	C71	2.4915	0.35403	17.5345	NaN	-0.00049563
40	C78	1.1922	0.16846	8.4377	NaN	-4.5455e-05
40	C83	5.4008	0.7772	37.5305	NaN	-0.00072202
40	C85	2.9071	0.41383	20.4225	NaN	-0.00072202
40	C91	7.0892	1.0277	48.9008	NaN	-0.00072202
40	C92	3.7179	0.53111	26.0263	NaN	-0.00072202
40	D05	8.4024	1.2251	57.6261	NaN	0.00094721
40	D12	1.4251	0.20156	10.0756	NaN	-0.0035982
40	D13	2.2671	0.32183	15.9706	NaN	0.00044951
40	D16	1.4162	0.20029	10.0129	NaN	-0.0028809
40	D17	1.1312	0.36454	3.51	NaN	-0.00098855
40	D18	1.8597	0.46639	7.4156	NaN	0.0011703
40	D22	0.70924	0.1	5.0301	NaN	-0.00049563
40	D23	0.73947	0.10428	5.2437	NaN	-0.0014428
40	D24	0.52075	0.073367	3.6962	NaN	0.00094721
40	D25	0.63707	0.23844	1.7021	NaN	0.0093804
40	D27	0.61453	0.086614	4.3601	NaN	0.0018924
40	D35	3.7858	0.95503	15.0072	NaN	0.0039935
40	D37	5.3334	2.0165	14.1067	NaN	0.00067298
40	D47	7.0892	1.0277	48.9008	NaN	0.00094721
40	D50	3.9052	2.3048	6.6169	0.019782	0.016589
40	D51	10.8037	1.592	73.3147	NaN	-0.00072202
40	D53	3.7179	0.53111	26.0263	NaN	-0.00072202
40	D59	10.3125	1.5164	70.1335	NaN	0.00094721
40	D61	4.2794	0.61282	29.8839	NaN	0.00094721
40	D63	14.1161	6.0104	33.1535	NaN	0.001614
40	D64	5.2887	2.9282	9.5518	0.013316	-0.0036414
40	D68	2.3895	0.60021	9.5126	NaN	-0.0026509
40	D70	2.3617	0.33539	16.6298	NaN	-0.00049563
40	D75	6.7839	1.7272	26.6448	NaN	-0.00027011
40	D80	11.9412	1.7685	80.6265	NaN	0.00094721
40	D86	1.3172	0.18622	9.3173	NaN	-0.00049563
40	D89	11.344	1.6757	76.7974	NaN	0.00094721
40	E03	9.253	6.4368	13.3014	0.0001466	0.027614
40	E04	0.51914	0.12966	2.0785	NaN	0.00067298
40	E05	4.8964	2.4523	9.7766	NaN	0.0029893
40	E06	3.3614	1.0893	10.3726	NaN	0.0023337
40	E11	42.6033	34.6812	52.335	NaN	0.00032075
40	E12	43.49	17.925	105.5163	NaN	-0.0021937
40	E13	61.0795	34.6282	107.7359	NaN	-0.0055174
40	E14	56.4939	45.4525	70.2175	NaN	0.00034156
40	E15	90.9564	30.972	267.1143	NaN	0.00022519
40	E16	87.8211	63.4486	121.5557	1.7906e-11	-0.0071622
40	E20	37.8182	6.3048	226.846	NaN	-0.00072202
40	E21	6.9927	1.7815	27.4475	NaN	-0.0028809
40	E22	4.1237	0.59013	28.8162	NaN	0.00094721
40	E32	32.4153	5.2688	199.4294	NaN	0.00022519
40	E41	32.4153	5.2688	199.4294	NaN	-0.00072202
40	E46	18.9081	2.8889	123.7537	NaN	0.0018924
40	E53	30.316	8.3171	110.5022	NaN	0.00022519
40	E61	3.489	0.49792	24.4481	NaN	0.0047155
40	E63	56.7284	10.3656	310.4614	NaN	-0.00072202
40	E66	3.3197	2.3686	4.6525	0.0066693	0.02723
40	E70	37.8182	6.3048	226.846	NaN	0.00094721
40	E72	11.344	1.6757	76.7974	NaN	0.00022519
40	E73	7.7209	3.2466	18.3613	NaN	-0.00098855
40	E75	64.9677	20.0679	210.3264	NaN	0.0018924
40	E78	7.0229	5.4964	8.9732	2.2054e-05	-0.037457
40	E79	1.7348	0.65082	4.6241	NaN	0.0010135
40	E83	1.8579	0.26327	13.1112	NaN	-0.00072202
40	E84	16.2066	2.4463	107.3674	NaN	-0.0014428
40	E86	4.6366	1.1727	18.3319	NaN	-0.00027011
40	E87	5.8141	2.7825	12.1485	NaN	0.0012847
40	E88	7.128	2.7054	18.78	NaN	0.0010135
40	E89	4.1237	0.59013	28.8162	NaN	0.00022519
40	F03	50.5295	14.8348	172.1102	NaN	0.0011703
40	F04	75.6385	15.2277	375.7103	NaN	0.00094721
40	F06	11.6655	4.9431	27.53	NaN	0.00067298
40	F07	1.4619	0.2068	10.3343	NaN	-0.00027011
40	F10	2.6755	1.8415	3.8872	0.020638	-0.020962
40	F11	2.121	0.53234	8.4508	NaN	0.0013926
40	F13	1.591	0.51331	4.9311	NaN	0.0013383
40	F16	20.6272	3.1761	133.9616	NaN	0.00094721
40	F17	4.1061	2.9779	5.6618	0.002294	-0.019494
40	F20	1.7337	0.72065	4.1707	NaN	0.0067092
40	F21	9.0748	1.3271	62.0535	NaN	0.00094721
40	F23	1.8597	0.46639	7.4156	NaN	0.0030545
40	F25	2.31	0.86767	6.1497	NaN	0.0095853
40	F29	4.5363	0.65034	31.6424	NaN	-0.00049563
40	F30	3.844	0.54943	26.8943	NaN	-0.00072202
40	F31	1.0365	0.25929	4.1435	NaN	0.0058655
40	F32	3.1824	2.2705	4.4606	0.0078286	0.016338
40	F33	2.5148	1.3487	4.6891	NaN	0.01179
40	F34	3.5918	1.1646	11.0773	NaN	0.0042097
40	F41	1.4318	0.68042	3.013	NaN	0.00030672
40	F43	1.2938	0.67022	2.4976	NaN	0.00079437
40	F45	0.40095	0.056459	2.8474	NaN	-0.0010273
40	F48	1.3486	0.19068	9.5382	NaN	0.0011703
40	F50	3.2914	0.82906	13.0673	NaN	0.0037765
40	F54	9.0748	1.3271	62.0535	NaN	0.00094721
40	F60	4.6817	2.8136	7.7899	0.01079	0.0044905
40	F61	4.3689	1.1041	17.2876	NaN	-0.0012153
40	F70	2.3134	0.32847	16.2935	NaN	0.0030545
40	F71	4.931	0.70813	34.336	NaN	0.00094721
40	F72	9.453	1.3847	64.5321	NaN	0.00022519
40	F73	56.7284	10.3656	310.4614	NaN	-0.00072202
40	F79	10.9919	4.6516	25.9745	NaN	0.002553
40	F98	28.3631	4.5244	177.8075	NaN	0.00022519
40	G03	3.1496	0.44882	22.1023	NaN	0.00094721
40	G04	3.3848	0.48283	23.7286	NaN	-0.0014428
40	G20	34.9806	9.745	125.566	NaN	-0.0014428
40	G21	12.6047	1.8723	84.8565	NaN	0.00094721
40	G25	2.4379	0.34633	17.1611	NaN	0.00094721
40	G31	26.7489	7.2539	98.6373	NaN	-0.0014428
40	G32	226.9198	207.425	248.2469	NaN	0.00094721
40	G35	0.79507	0.19875	3.1807	NaN	0.0011174
40	G40	4.6129	3.0954	6.8744	0.0041784	-0.0041723
40	G43	0.31526	0.044377	2.2397	NaN	0.0030545
40	G44	1.1583	0.37331	3.5939	NaN	0.0020544
40	G45	4.0389	1.3111	12.4423	NaN	0.0032727
40	G46	20.6687	5.4966	77.7195	NaN	0.0018924
40	G47	1.483	0.70481	3.1205	NaN	-0.0092485
40	G51	1.0109	0.14273	7.1603	NaN	0.0018924
40	G55	7.8372	2.0019	30.6819	NaN	-0.0014428
40	G56	2.0587	1.1034	3.8409	NaN	0.0010651
40	G58	2.5799	0.64842	10.2647	NaN	0.0013926
40	G60	16.2066	2.4463	107.3674	NaN	-0.00072202
40	G62	18.4361	10.6323	31.9675	0.00019085	-0.0017735
40	G63	136.0455	90.4735	204.5725	NaN	0.0015584
40	G71	5.9695	0.86118	41.3797	NaN	-0.0014428
40	G83	2.7652	0.39339	19.4375	NaN	-0.0014428
40	G90	7.562	1.0985	52.0538	NaN	-0.00072202
40	G91	3.7179	0.53111	26.0263	NaN	0.00022519
40	G93	3.2914	0.82906	13.0673	NaN	0.0013926
40	G99	45.4761	13.1224	157.5995	NaN	-0.0014428
40	H02	1.717	0.24316	12.1242	NaN	0.00094721
40	H04	3.6579	0.52241	25.613	NaN	-0.00072202
40	H11	3.7545	0.94704	14.8844	NaN	0.0028354
40	H20	6.7839	1.7272	26.6448	NaN	-0.00049563
40	H21	34.9806	9.745	125.566	NaN	0.0018924
40	H25	11.5715	5.8544	22.8714	NaN	0.0079375
40	H26	11.2077	4.7449	26.4731	NaN	0.001614
40	H28	226.9198	207.425	248.2469	NaN	-0.00072202
40	H30	8.1022	1.1798	55.6409	NaN	-0.00072202
40	H31	25.2114	3.9638	160.3543	NaN	0.00094721
40	H33	2.9532	0.95604	9.1222	NaN	0.0023337
40	H34	7.318	1.062	50.4282	NaN	0.0011703
40	H35	16.598	10.4024	26.4838	8.0989e-05	0.00917
40	H36	155.4839	124.7199	193.8363	0	0.0017702
40	H40	8.5287	3.5919	20.2505	NaN	0.0058655
40	H43	38.3701	20.2519	72.6975	NaN	0.0027716
40	H44	4.826	0.69274	33.6206	NaN	-0.00072202
40	H45	226.9198	207.425	248.2469	NaN	-0.00072202
40	H49	5.6709	0.81703	39.3613	NaN	-0.00072202
40	H52	1.5629	0.22118	11.0432	NaN	0.0011703
40	H53	1.4433	0.20415	10.2033	NaN	0.0018924
40	H54	18.2609	7.1027	46.9486	NaN	-0.0012153
40	H57	11.0885	2.8611	42.9743	NaN	-0.0012153
40	H59	37.8182	6.3048	226.846	NaN	-0.00072202
40	H60	5.2123	1.697	16.0101	NaN	-0.0021625
40	H65	1.4525	0.20547	10.2684	NaN	-0.00072202
40	H66	2.5832	0.83551	7.9868	NaN	-0.00027011
40	H71	6.4015	1.6279	25.1725	NaN	-0.0014428
40	H81	0.79088	0.1977	3.1639	NaN	0.00067298
40	H91	0.653	0.16316	2.6134	NaN	-0.0021937
40	H92	7.8228	1.1377	53.7877	NaN	-0.00072202
40	H93	0.30167	0.042461	2.1432	NaN	-0.0019337
40	I05	11.9412	1.7685	80.6265	NaN	-0.00072202
40	I10	9.2094	7.4467	11.3894	6.7522e-07	-0.0071128
40	I11	8.6091	3.2781	22.6095	NaN	-0.0014788
40	I12	20.2908	7.9281	51.9317	NaN	-0.0017058
40	I13	22.6901	3.5266	145.9867	NaN	0.00094721
40	I15	13.4249	5.1661	34.8869	NaN	0.0013926
40	I20	4.5122	1.8856	10.7972	NaN	-0.0031614
40	I21	7.9594	4.0049	15.8189	NaN	-0.0073985
40	I24	22.8282	8.9704	58.0941	NaN	0.001614
40	I25	10.4723	6.8256	16.0675	0.00028863	-0.014229
40	I26	1.9868	0.64165	6.1519	NaN	0.002553
40	I27	4.2794	0.61282	29.8839	NaN	-0.00049563
40	I34	1.6913	0.2395	11.9443	NaN	0.00044951
40	I42	9.8551	4.7476	20.4572	NaN	-0.00080286
40	I44	3.1496	0.44882	22.1023	NaN	-0.00049563
40	I46	15.8925	5.316	47.5115	NaN	-0.00027011
40	I47	1.745	0.43747	6.9607	NaN	0.0013926
40	I49	0.86071	0.12144	6.1003	NaN	0.00044951
40	I50	5.1728	1.6839	15.8903	NaN	0.00084465
40	I51	6.5632	2.488	17.3133	NaN	-0.0031368
40	I63	8.5287	3.5919	20.2505	NaN	0.00084465
40	I64	2.5476	0.36208	17.9245	NaN	-0.0021625
40	I65	39.2245	19.859	77.4742	NaN	0.002553
40	I66	16.2387	4.2583	61.9259	NaN	0.0011703
40	I67	5.0577	1.646	15.5412	NaN	0.00067298
40	I69	10.7382	4.1079	28.0701	NaN	0.001614
40	I70	23.0152	11.8526	44.6904	NaN	-0.0036199
40	I73	21.5846	12.4974	37.2793	9.7382e-05	-0.00057926
40	I74	5.1552	0.74106	35.8623	NaN	-0.0019337
40	I79	113.6966	42.4963	304.1894	NaN	-0.0014428
40	I80	2.7559	1.2378	6.1361	NaN	0.0010651
40	I82	3.5543	1.1524	10.9627	NaN	0.001614
40	I83	0.70678	0.36583	1.3655	NaN	0.00057445
40	I84	0.76619	0.3179	1.8466	NaN	-0.0029074
40	I85	8.9135	2.2844	34.7792	NaN	-0.00049563
40	I87	1.8133	0.2569	12.7986	NaN	-0.0021625
40	I88	2.6993	0.38391	18.9798	NaN	0.00094721
40	I95	2.2924	0.86106	6.1032	NaN	-0.0012526
40	I97	16.2066	2.4463	107.3674	NaN	0.00022519
40	I99	7.0892	1.0277	48.9008	NaN	-0.00072202
40	J01	0.69611	0.098147	4.9372	NaN	0.00044951
40	J02	1.4433	0.20415	10.2033	NaN	-0.00049563
40	J04	2.5192	0.35801	17.7274	NaN	0.00022519
40	J06	0.96138	0.24044	3.844	NaN	0.0030545
40	J11	5.4753	1.3884	21.5922	NaN	-0.0021625
40	J12	14.1805	2.1212	94.7986	NaN	0.00094721
40	J15	3.72	1.4015	9.8734	NaN	-0.0007627
40	J18	2.4604	1.3195	4.588	NaN	-0.0017735
40	J20	4.4261	1.9937	9.8259	NaN	0.0027086
40	J21	7.318	1.062	50.4282	NaN	0.00022519
40	J22	9.4888	3.1226	28.8336	NaN	0.00044951
40	J30	1.0436	0.14736	7.3908	NaN	-0.00072202
40	J31	3.1064	0.44258	21.8035	NaN	-0.00072202
40	J32	1.3798	0.68742	2.7696	NaN	-0.0036199
40	J34	0.19113	0.04769	0.76603	NaN	-0.0040819
40	J35	0.204	0.028701	1.4499	NaN	-0.00049563
40	J40	2.3645	0.5939	9.4141	NaN	0.00044951
40	J42	4.2794	0.61282	29.8839	NaN	0.00022519
40	J44	5.0848	2.6481	9.7634	NaN	0.0051219
40	J45	1.1463	0.42952	3.0594	NaN	0.0073337
40	J67	14.1805	2.1212	94.7986	NaN	-0.00072202
40	J69	8.4181	2.1541	32.8966	NaN	0.0011703
40	J81	11.9412	1.7685	80.6265	NaN	-0.00072202
40	J82	3.7799	0.54012	26.4532	NaN	-0.0014428
40	J86	6.3013	0.91036	43.616	NaN	-0.00072202
40	J90	1.4908	0.21092	10.5373	NaN	-0.0012153
40	J93	7.2316	3.038	17.2139	NaN	-4.5455e-05
40	J96	1.39	0.19658	9.8294	NaN	-0.0014788
40	K02	2.1929	0.5505	8.7352	NaN	0.00022519
40	K04	2.0444	0.513	8.1476	NaN	-0.0028809
40	K12	4.3205	1.4035	13.3005	NaN	-0.0012153
40	K13	9.8641	1.4476	67.2165	NaN	0.00094721
40	K14	10.3125	1.5164	70.1335	NaN	-0.00072202
40	K21	1.4416	0.74691	2.7822	NaN	-0.0083375
40	K22	5.4943	2.078	14.5272	NaN	0.0021134
40	K25	3.4386	1.2947	9.1321	NaN	-0.007877
40	K26	2.7029	0.6796	10.7502	NaN	-0.0021625
40	K29	2.4537	1.708	3.5249	0.025251	-0.001501
40	K30	4.2794	0.61282	29.8839	NaN	0.00094721
40	K31	6.0759	2.5468	14.4953	NaN	0.001614
40	K35	1.0549	0.39519	2.816	NaN	-0.00027011
40	K37	6.0436	1.9717	18.5249	NaN	-0.0021625
40	K40	0.31095	0.077614	1.2458	NaN	-0.0057428
40	K43	2.199	0.71055	6.8053	NaN	0.0042097
40	K44	1.0578	0.43913	2.548	NaN	-0.00053772
40	K51	1.3334	0.33387	5.3256	NaN	0.0013926
40	K52	1.9378	1.0684	3.5147	0.13684	-0.0010656
40	K56	1.1679	0.29228	4.667	NaN	0.0013926
40	K57	0.46771	0.065879	3.3205	NaN	-0.00027011
40	K58	0.86732	0.12238	6.147	NaN	-0.00072202
40	K59	0.36508	0.0514	2.593	NaN	0.00349
40	K60	0.37991	0.053492	2.6982	NaN	0.0011703
40	K62	1.1895	0.29769	4.7528	NaN	0.00044951
40	K63	0.91087	0.22777	3.6426	NaN	-0.0007627
40	K65	4.0565	1.0242	16.0669	NaN	-0.0014428
40	K70	5.69	3.0646	10.5644	NaN	-0.0031614
40	K71	3.9227	1.273	12.0877	NaN	-0.0031614
40	K73	3.979	0.56905	27.8221	NaN	0.0028354
40	K74	8.6912	3.31	22.821	NaN	0.00067298
40	K75	5.2234	1.3235	20.6147	NaN	-0.0012153
40	K76	4.5729	3.0909	6.7655	0.0039614	-0.013731
40	K80	1.7002	1.0347	2.7937	0.14576	0.0061586
40	K81	3.8129	1.237	11.7527	NaN	-0.00049563
40	K82	4.4988	1.1374	17.7945	NaN	-0.00049563
40	K83	12.6115	5.7635	27.5958	NaN	-0.003367
40	K85	5.2961	2.8509	9.8383	NaN	-0.0031858
40	K86	21.2686	13.213	34.2355	3.1593e-05	-0.012534
40	K90	8.0366	2.6351	24.5105	NaN	0.0023337
40	K91	5.1552	0.74106	35.8623	NaN	-0.00072202
40	K92	3.9871	1.9025	8.3556	NaN	-0.00053772
40	L02	4.1097	2.426	6.9618	0.017289	0.0040656
40	L03	3.93	1.7687	8.7323	NaN	-0.0041005
40	L05	1.7786	0.57412	5.5102	NaN	-0.0043142
40	L13	75.6385	15.2277	375.7103	NaN	-0.00072202
40	L20	3.0481	0.76721	12.1104	NaN	-0.00049563
40	L21	10.3322	2.6597	40.1376	NaN	-0.0014428
40	L28	5.5326	0.79662	38.4241	NaN	-0.00072202
40	L29	13.3723	3.4751	51.4567	NaN	-0.00049563
40	L30	5.9182	2.4799	14.1234	NaN	0.00089559
40	L40	0.64996	0.091622	4.6108	NaN	-0.0014788
40	L50	2.5071	0.81072	7.7528	NaN	0.0013926
40	L52	5.6709	0.81703	39.3613	NaN	-0.00072202
40	L68	17.4534	2.6493	114.983	NaN	0.0018924
40	L71	11.344	1.6757	76.7974	NaN	0.00094721
40	L72	0.91829	0.22963	3.6722	NaN	-0.0028809
40	L73	2.6247	0.65977	10.4415	NaN	-0.0014428
40	L74	3.3848	0.48283	23.7286	NaN	0.00094721
40	L85	10.8244	2.7907	41.9853	NaN	-0.0012153
40	L89	6.3013	0.91036	43.616	NaN	0.00022519
40	L90	0.78856	0.11123	5.5906	NaN	-0.00072202
40	L92	9.607	3.6661	25.1752	NaN	0.00044951
40	L95	14.1805	2.1212	94.7986	NaN	-0.00072202
40	L97	21.235	8.3145	54.2334	NaN	-0.00098855
40	L98	7.3582	2.7942	19.3769	NaN	0.00067298
40	M00	6.3013	0.91036	43.616	NaN	-0.0014428
40	M05	5.1552	0.74106	35.8623	NaN	-0.00072202
40	M06	1.5209	0.2152	10.7483	NaN	0.00044951
40	M10	6.9927	1.7815	27.4475	NaN	0.00044951
40	M13	4.0389	1.3111	12.4423	NaN	-0.00098855
40	M16	0.88086	0.12429	6.2425	NaN	-0.00049563
40	M17	1.2769	0.31966	5.1007	NaN	-0.00049563
40	M19	2.0843	0.67331	6.4523	NaN	0.0021134
40	M21	3.9853	1.006	15.7882	NaN	0.0018924
40	M22	1.9414	0.62691	6.0119	NaN	0.0039935
40	M23	0.35271	0.13193	0.94293	NaN	0.0027716
40	M31	6.4814	0.93711	44.8273	NaN	0.0018924
40	M35	2.7319	0.38859	19.206	NaN	0.00094721
40	M41	1.5522	0.21965	10.968	NaN	0.00044951
40	M45	2.1591	0.30635	15.2165	NaN	-0.0014428
40	M47	0.52562	0.074054	3.7307	NaN	-0.00053772
40	M48	2.1387	0.30343	15.0741	NaN	0.00094721
40	M50	1.4482	0.46709	4.4903	NaN	0.00067298
40	M51	0.71422	0.36968	1.3799	NaN	0.0037826
40	M53	0.66955	0.16731	2.6796	NaN	0.001614
40	M54	1.0423	0.62398	1.7411	0.69076	0.0058714
40	M60	5.2751	0.7587	36.6775	NaN	-0.00072202
40	M62	1.5848	0.2243	11.1968	NaN	-0.0014428
40	M65	2.221	0.99662	4.9498	NaN	0.0037066
40	M67	0.69844	0.22485	2.1696	NaN	0.0021134
40	M72	3.4413	0.8672	13.6558	NaN	0.0011703
40	M75	0.33557	0.04724	2.3838	NaN	-0.0019337
40	M77	0.47663	0.067138	3.3837	NaN	0.00044951
40	M79	0.51598	0.072693	3.6624	NaN	0.00044951
40	M80	23.9328	6.4315	89.058	NaN	0.00022519
40	M81	8.0638	4.2174	15.418	NaN	-0.0026789
40	M86	13.0411	5.0141	33.9181	NaN	-0.0017058
40	M87	1.186	0.16757	8.3937	NaN	0.00067298
40	M94	0.61285	0.086377	4.3483	NaN	0.0028354
40	M99	1.7041	0.24131	12.0336	NaN	0.0011703
40	N03	14.2084	3.7021	54.5306	NaN	0.00044951
40	N04	36.9012	16.452	82.7679	NaN	0.00067298
40	N05	5.1552	0.74106	35.8623	NaN	0.0018924
40	N07	75.6385	15.2277	375.7103	NaN	0.00094721
40	N08	115.1445	69.9584	189.5164	NaN	-0.00053772
40	N12	8.0366	2.6351	24.5105	NaN	0.0047155
40	N13	1.2326	0.46194	3.2892	NaN	0.0020544
40	N15	13.3462	1.989	89.5534	NaN	0.00094721
40	N17	13.5045	6.5448	27.8652	NaN	-0.0024512
40	N18	24.5133	17.2465	34.842	5.0808e-07	-0.0037246
40	N19	16.5708	8.0717	34.0192	NaN	-0.0021937
40	N20	0.58199	0.2178	1.5551	NaN	-9.0318e-05
40	N23	0.35246	0.04962	2.5035	NaN	-0.00098855
40	N25	30.316	8.3171	110.5022	NaN	-0.0021625
40	N28	10.298	4.9646	21.361	NaN	-0.0007627
40	N30	1.5629	0.22118	11.0432	NaN	0.0018924
40	N39	2.9303	1.8571	4.6237	0.028024	0.028547
40	N40	5.6709	0.81703	39.3613	NaN	-0.0014428
40	N47	2.1234	0.686	6.5726	NaN	-0.0071667
40	N48	2.3617	0.33539	16.6298	NaN	-0.0021625
40	N61	2.1591	0.30635	15.2165	NaN	0.00094721
40	N70	0.84587	0.21148	3.3834	NaN	0.0047155
40	N71	2.1591	0.30635	15.2165	NaN	0.00094721
40	N75	0.81123	0.11444	5.7508	NaN	0.0018924
40	N76	0.62302	0.087814	4.4202	NaN	0.0018924
40	N80	0.4033	0.10069	1.6153	NaN	0.0037765
40	N81	1.2049	0.17026	8.5272	NaN	0.0037765
40	N83	0.13805	0.019418	0.9815	NaN	0.0056525
40	N84	0.23802	0.033493	1.6915	NaN	0.0047155
40	N88	1.5959	0.22589	11.2752	NaN	0.00094721
40	N91	2.6676	0.37933	18.7589	NaN	0.0037765
40	N92	0.76038	0.36095	1.6018	NaN	0.013077
40	N97	0.45517	0.11366	1.8228	NaN	0.0028354
45	A04	0.92142	0.1302	6.5211	NaN	0.0011944
45	A09	2.3139	1.3398	3.996	0.078865	0.0029885
45	A41	5.1964	2.3505	11.488	NaN	-0.0033438
45	A46	1.4303	0.537	3.8094	NaN	-0.0067558
45	A49	5.2464	1.7138	16.0605	NaN	-3.1256e-05
45	A52	19.0143	2.9566	122.2838	NaN	0.00016679
45	A54	95.2373	35.6263	254.5914	NaN	0.00016679
45	B00	2.0339	0.51125	8.0911	NaN	0.0015937
45	B02	1.6098	0.22828	11.3528	NaN	0.00033324
45	B07	1.0788	0.15255	7.6285	NaN	-0.00036511
45	B16	1.6519	0.23429	11.6467	NaN	-0.0014586
45	B17	5.7431	2.6008	12.682	NaN	-0.0045717
45	B18	2.673	1.3369	5.3443	NaN	-0.0058386
45	B25	9.5207	2.4602	36.844	NaN	-0.00072991
45	B27	8.642	1.2713	58.7474	NaN	-0.00036511
45	B34	1.6962	0.24063	11.9563	NaN	0.0017586
45	B35	7.6286	3.6748	15.8362	NaN	-0.0018757
45	B36	10.0372	3.3266	30.2851	NaN	0.0013938
45	B37	5.2615	2.5229	10.9729	NaN	0.0048386
45	B99	3.8205	1.5983	9.1326	NaN	-0.0014862
45	C18	1.3566	0.19212	9.5794	NaN	0.0005319
45	C25	4.0443	0.58077	28.1628	NaN	-0.00072991
45	C34	2.5364	0.63873	10.0718	NaN	-0.0005625
45	C43	0.74698	0.10545	5.2913	NaN	-0.00036511
45	C50	0.95552	0.39711	2.2991	NaN	0.0037097
45	C53	3.7119	1.207	11.4152	NaN	0.0021237
45	C64	2.0213	0.28723	14.2241	NaN	0.00086384
45	C67	2.1349	0.30356	15.015	NaN	0.0010631
45	C77	0.67264	0.094921	4.7666	NaN	0.00016679
45	C78	1.6073	0.51939	4.9742	NaN	0.0020873
45	C79	0.6873	0.096997	4.8701	NaN	0.00069804
45	C80	1.6376	0.23225	11.5471	NaN	0.0010631
45	D06	1.1476	0.28753	4.5801	NaN	0.0015937
45	D07	4.5259	0.65157	31.4379	NaN	0.0005319
45	D11	2.7543	0.39288	19.3086	NaN	0.00016679
45	D12	1.0578	0.26495	4.2232	NaN	0.00033324
45	D13	4.8459	1.5811	14.8522	NaN	0.00069804
45	D14	3.8791	0.55658	27.036	NaN	-0.00072991
45	D15	19.0143	2.9566	122.2838	NaN	0.0005319
45	D17	0.48131	0.1203	1.9256	NaN	0.0010293
45	D18	2.1775	0.81913	5.7886	NaN	-6.2357e-05
45	D22	0.61173	0.086299	4.3363	NaN	0.0012286
45	D24	0.27755	0.039087	1.9708	NaN	0.0017586
45	D25	0.62204	0.33327	1.161	NaN	0.015167
45	D27	0.93727	0.23466	3.7436	NaN	0.0031817
45	D28	3.2769	0.46871	22.9105	NaN	0.0005319
45	D30	6.1325	0.8903	42.2415	NaN	0.00016679
45	D32	1.9387	0.27538	13.6489	NaN	0.00016679
45	D34	5.5913	0.80943	38.6225	NaN	0.0010631
45	D36	4.6835	1.7732	12.37	NaN	0.00033324
45	D37	2.0764	0.6719	6.4169	NaN	-0.0016542
45	D38	1.3008	0.18416	9.1879	NaN	-0.00036511
45	D39	1.1794	0.16687	8.336	NaN	0.0010631
45	D40	4.2771	1.084	16.8761	NaN	-0.0014586
45	D41	5.1057	1.6672	15.6365	NaN	0.0019231
45	D44	3.7269	0.53432	25.9959	NaN	0.00016679
45	D45	11.8833	1.7783	79.4077	NaN	-0.00036511
45	D48	1.1451	0.51358	2.5531	NaN	0.0033052
45	D50	1.591	0.82591	3.0647	NaN	0.015837
45	D51	5.9408	0.86161	40.9622	NaN	0.0005319
45	D53	4.1375	1.0481	16.3337	NaN	0.00016679
45	D59	10.8813	2.8261	41.8959	NaN	-0.00019801
45	D61	7.3228	1.8769	28.5708	NaN	-0.0005625
45	D62	3.8938	1.4712	10.3053	NaN	0.00049934
45	D63	18.1661	10.2909	32.0677	0.00026989	0.0038313
45	D64	5.7619	3.6725	9.0401	0.0034929	-0.0021979
45	D65	76.1892	25.9632	223.5775	NaN	0.0010631
45	D66	11.1842	1.6675	75.0141	NaN	0.00016679
45	D68	5.2924	2.3944	11.6978	NaN	0.0016877
45	D69	4.9364	2.4791	9.8294	NaN	-0.0001241
45	D70	9.0222	3.8202	21.3082	NaN	0.0006651
45	D72	5.5331	2.0995	14.5821	NaN	0.0010293
45	D75	3.3981	0.85844	13.451	NaN	-0.00075933
45	E03	3.2347	2.0312	5.1511	0.022526	0.015564
45	E04	0.9555	0.45437	2.0094	NaN	0.0065636
45	E05	5.2611	3.1185	8.876	0.0086835	0.0064055
45	E06	8.1963	4.7854	14.0385	0.0027191	0.0050419
45	E11	24.6675	20.6659	29.4439	NaN	-0.0068271
45	E12	51.2263	32.9276	79.6938	NaN	0.0021057
45	E13	33.1769	20.0919	54.7835	NaN	-0.0021469
45	E14	38.7792	32.1937	46.7118	NaN	0.0099663
45	E15	95.0784	23.7231	381.059	NaN	-0.00036511
45	E16	96.2687	75.3615	122.9761	2.5424e-14	-0.0053978
45	E20	15.845	2.422	103.6611	NaN	-0.00036511
45	E21	10.2636	4.6927	22.448	NaN	0.00063233
45	E22	4.5259	0.65157	31.4379	NaN	0.0015937
45	E27	12.6954	3.3198	48.5494	NaN	0.00069804
45	E32	38.0304	6.5763	219.9277	NaN	0.0010631
45	E46	27.1641	4.4172	167.0473	NaN	0.0005319
45	E53	7.3122	1.0681	50.0566	NaN	-0.0010944
45	E61	1.7755	0.25199	12.5104	NaN	0.0015937
45	E65	4.7124	1.7843	12.4456	NaN	0.0011944
45	E66	3.1362	2.3966	4.1041	0.0030967	0.027545
45	E72	7.0413	1.0271	48.2708	NaN	-0.0010944
45	E73	1.9912	0.50044	7.9227	NaN	-0.0005625
45	E77	19.0143	2.9566	122.2838	NaN	0.0005319
45	E78	4.9598	4.0515	6.0718	3.5263e-05	-0.02691
45	E79	2.5039	1.419	4.4183	0.070667	-0.01173
45	E80	2.2095	0.31428	15.5332	NaN	-0.0005625
45	E83	2.9729	0.74986	11.7863	NaN	0.0006651
45	E86	5.4933	2.0842	14.4786	NaN	0.0018872
45	E87	6.177	3.5961	10.61	0.006353	0.0017454
45	E88	7.5327	3.8009	14.9286	NaN	0.0028001
45	E89	3.965	1.0037	15.6625	NaN	0.00049934
45	F03	11.1842	1.6675	75.0141	NaN	-0.00036511
45	F06	1.2173	0.17226	8.6019	NaN	0.0010293
45	F07	4.4439	1.8617	10.6074	NaN	-0.00062197
45	F09	14.6721	4.9321	43.6469	NaN	0.00033324
45	F10	2.3451	1.728	3.1824	0.017745	-0.02784
45	F11	5.194	2.1798	12.3765	NaN	-0.0023804
45	F12	3.4917	0.88239	13.8169	NaN	-0.00019801
45	F13	1.8289	0.76159	4.3917	NaN	-0.00081773
45	F14	4.8742	0.70299	33.7957	NaN	-0.00036511
45	F17	3.0156	2.2734	4.0001	0.004636	-0.029286
45	F19	1.3877	0.44811	4.2971	NaN	-0.0011513
45	F20	1.2834	0.53376	3.0856	NaN	-0.00076808
45	F22	1.7115	0.24282	12.0631	NaN	0.00069804
45	F23	0.77766	0.1098	5.5078	NaN	0.0017586
45	F25	1.1607	0.37458	3.5968	NaN	0.0065167
45	F29	7.4665	1.9147	29.1158	NaN	0.0022879
45	F32	2.0286	1.4795	2.7816	0.034422	0.011909
45	F33	2.0489	1.2092	3.4716	0.099316	0.0041095
45	F34	4.6573	2.2305	9.7242	NaN	0.00099561
45	F41	1.3648	0.70822	2.63	NaN	0.0047109
45	F43	0.93262	0.48361	1.7985	NaN	0.0057935
45	F44	3.6879	1.1991	11.3423	NaN	0.0015586
45	F45	1.9625	0.98033	3.9289	NaN	0.0049986
45	F48	1.8282	0.4592	7.2784	NaN	0.0013938
45	F50	5.3771	2.0395	14.1766	NaN	0.0029798
45	F52	16.5602	4.3941	62.4109	NaN	0.00033324
45	F54	5.0025	0.72198	34.6621	NaN	-0.0005625
45	F60	1.2834	0.53376	3.0856	NaN	0.004113
45	F63	6.6802	1.7081	26.1255	NaN	-0.00072991
45	F71	3.96	0.56842	27.5879	NaN	-0.00019801
45	F79	1.4281	0.20231	10.0805	NaN	0.0023776
45	F83	63.385	12.7672	314.6854	NaN	0.0005319
45	F84	31.6917	5.2858	190.0108	NaN	-0.00036511
45	G24	3.4558	0.49475	24.1384	NaN	-0.00036511
45	G35	0.83794	0.27015	2.5991	NaN	0.0040339
45	G40	1.91	1.182	3.0866	0.10143	-0.0012368
45	G41	7.9333	2.038	30.8828	NaN	0.00086384
45	G43	2.2229	1.194	4.1384	NaN	0.0064055
45	G44	0.525	0.13125	2.1001	NaN	0.0024146
45	G45	6.1323	3.3147	11.3448	NaN	0.0025404
45	G47	0.92447	0.46093	1.8542	NaN	-0.0027687
45	G56	1.5827	0.93348	2.6833	0.19009	0.010557
45	G57	1.1439	0.16181	8.0861	NaN	-3.1256e-05
45	G59	63.385	12.7672	314.6854	NaN	0.0005319
45	G62	9.0489	5.3913	15.188	0.0016358	-0.0021725
45	G63	92.7031	65.6602	130.8841	2.6774e-10	-0.00018524
45	G81	3.965	1.0037	15.6625	NaN	0.0021237
45	G82	2.8286	0.91736	8.722	NaN	0.0015586
45	G83	4.2295	1.0718	16.6913	NaN	0.00069804
45	G93	4.8507	2.0341	11.5676	NaN	-6.2357e-05
45	H02	0.60392	0.085193	4.2811	NaN	-3.1256e-05
45	H10	8.2137	3.1385	21.4961	NaN	-0.00092669
45	H16	2.9239	0.41744	20.4795	NaN	0.0005319
45	H17	5.5913	0.80943	38.6225	NaN	0.0005319
45	H21	25.3941	6.9712	92.5036	NaN	-0.00072991
45	H25	11.7214	7.5224	18.2642	0.00024298	0.0042322
45	H26	11.0626	6.1972	19.7477	0.0015937	0.004315
45	H28	190.478	175.773	206.4133	NaN	0.0010631
45	H30	5.0025	0.72198	34.6621	NaN	-0.00036511
45	H33	8.8834	4.9596	15.9114	0.0031581	0.0025777
45	H34	4.3201	0.62128	30.0406	NaN	0.0005319
45	H35	16.8231	11.7627	24.0605	6.5685e-06	0.0012836
45	H36	121.1527	99.9753	146.8159	0	0.00383
45	H40	14.2247	8.6802	23.3107	0.0002459	0.0012905
45	H43	43.9374	28.3293	68.1448	4.1422e-07	-0.00028971
45	H44	10.2929	2.6674	39.7178	NaN	0.00016679
45	H47	2.568	0.36596	18.0205	NaN	-0.00039544
45	H49	3.3345	0.47708	23.3057	NaN	-0.00072991
45	H52	1.6387	0.41132	6.5285	NaN	0.00013515
45	H53	4.1257	1.5598	10.9126	NaN	-0.00022873
45	H54	5.6826	1.4477	22.3062	NaN	-0.00019801
45	H55	11.8833	1.7783	79.4077	NaN	0.0005319
45	H65	1.0098	0.14275	7.1434	NaN	0.0012286
45	H66	2.1965	0.71102	6.7856	NaN	0.0006651
45	H73	27.1641	4.4172	167.0473	NaN	0.0005319
45	H81	0.95973	0.3599	2.5593	NaN	-9.3305e-05
45	H91	0.84647	0.31733	2.2579	NaN	-0.0015136
45	H93	0.21614	0.030429	1.5352	NaN	0.0006651
45	I05	7.3122	1.0681	50.0566	NaN	0.0005319
45	I07	10.5789	2.7445	40.7778	NaN	0.00033324
45	I10	6.244	5.2319	7.4519	1.5407e-06	-0.0076599
45	I11	5.1206	2.4547	10.682	NaN	-0.0071122
45	I12	15.5954	6.0762	40.0276	NaN	0.00033324
45	I15	5.9575	1.9503	18.1985	NaN	-9.3305e-05
45	I20	2.6413	1.3736	5.079	NaN	-0.0068124
45	I21	4.7836	2.7795	8.2328	0.012884	-0.0070092
45	I24	2.2095	0.31428	15.5332	NaN	-6.2357e-05
45	I25	7.1448	5.2989	9.6337	0.0001155	-0.023241
45	I26	2.7954	1.334	5.8578	NaN	-0.0040418
45	I27	8.2137	3.1385	21.4961	NaN	-0.0011513
45	I28	21.1272	3.3232	134.3181	NaN	-0.00036511
45	I30	5.0025	0.72198	34.6621	NaN	0.00016679
45	I31	4.3755	1.1093	17.2581	NaN	-3.1256e-05
45	I33	11.8833	1.7783	79.4077	NaN	-0.00036511
45	I34	1.8826	0.47296	7.4935	NaN	-0.0011229
45	I35	6.5035	2.7376	15.4498	NaN	-0.00059231
45	I42	1.0347	0.25914	4.1312	NaN	-0.0074557
45	I45	1.266	0.17921	8.9442	NaN	0.00033324
45	I46	2.6394	0.37628	18.5146	NaN	-0.00022873
45	I47	0.9124	0.22841	3.6446	NaN	0.0013592
45	I48	1.5993	0.60073	4.2579	NaN	-0.0033438
45	I49	1.8414	0.59544	5.6946	NaN	0.00083053
45	I50	8.1431	4.754	13.9485	0.0027752	-0.0053802
45	I51	2.6207	0.84939	8.0857	NaN	0.002178
45	I60	1.4174	0.20079	10.0058	NaN	-0.00019801
45	I63	4.6673	2.1088	10.3297	NaN	-0.001541
45	I64	5.8643	2.4649	13.9519	NaN	0.00023766
45	I65	4.4785	1.1359	17.6578	NaN	-0.00039544
45	I67	3.1787	1.1988	8.4283	NaN	0.0022145
45	I69	2.4866	0.62608	9.8758	NaN	0.0006651
45	I70	13.9226	8.958	21.6385	0.00011384	-0.0011817
45	I73	13.4675	8.6606	20.9424	0.00013233	-0.0074808
45	I74	3.2527	0.82128	12.8825	NaN	-0.00022873
45	I77	6.4265	2.1068	19.6034	NaN	-0.0005625
45	I79	149.4022	104.3991	213.8049	NaN	-0.00022873
45	I80	1.462	0.60829	3.5136	NaN	-0.0012076
45	I81	10.5628	1.5697	71.0799	NaN	0.00016679
45	I82	1.4451	0.36248	5.7615	NaN	-0.00059231
45	I83	0.24988	0.10368	0.60222	NaN	0.0064701
45	I84	0.36761	0.13765	0.98178	NaN	0.0025404
45	I85	7.1368	3.2414	15.7132	NaN	-0.0036815
45	I86	2.6394	0.37628	18.5146	NaN	-0.0010944
45	I87	3.0076	0.97593	9.2689	NaN	0.00023766
45	I89	3.0689	0.77435	12.1627	NaN	0.0013938
45	I95	2.0153	0.8396	4.8374	NaN	-0.0022118
45	I99	8.4625	2.1782	32.8779	NaN	-0.00092669
45	J01	2.5673	0.96673	6.818	NaN	0.0015586
45	J02	4.3314	1.411	13.2957	NaN	0.0017586
45	J03	1.5084	0.37843	6.0122	NaN	-0.0021861
45	J04	3.884	0.98295	15.3472	NaN	0.0006651
45	J06	1.6921	0.63574	4.5039	NaN	-0.0015136
45	J10	14.626	2.2211	96.3146	NaN	0.0010631
45	J11	4.6999	1.193	18.5154	NaN	0.00033324
45	J12	10.5628	1.5697	71.0799	NaN	0.00016679
45	J13	15.845	2.422	103.6611	NaN	-0.00036511
45	J15	4.5311	2.1696	9.463	NaN	-0.0045519
45	J18	3.2476	2.087	5.0536	0.019044	-0.0035004
45	J20	2.3383	0.87999	6.2135	NaN	0.0027785
45	J31	7.5266	2.4756	22.8833	NaN	-0.0005625
45	J32	0.80127	0.35912	1.7878	NaN	-0.0013186
45	J34	0.085543	0.012035	0.60802	NaN	-0.00022873
45	J35	0.80114	0.25826	2.4852	NaN	0.0006651
45	J36	0.67989	0.095948	4.8178	NaN	-0.00036511
45	J37	1.2019	0.17007	8.4935	NaN	-0.0005625
45	J38	0.53701	0.075728	3.8081	NaN	-0.00039544
45	J39	4.6425	1.1782	18.2933	NaN	-0.00072991
45	J40	4.0136	1.6798	9.5898	NaN	0.004721
45	J41	5.8576	1.4932	22.9781	NaN	0.0012286
45	J42	2.1592	0.30705	15.1839	NaN	-0.00036511
45	J44	3.5936	2.2283	5.7955	0.018224	-0.0058822
45	J45	1.5445	0.77093	3.0943	NaN	0.010901
45	J67	6.7897	0.98912	46.6079	NaN	0.0005319
45	J80	12.2857	3.2077	47.0552	NaN	0.00069804
45	J81	8.2661	1.2136	56.3041	NaN	-0.0010944
45	J82	1.6962	0.24063	11.9563	NaN	-0.00036511
45	J85	9.5063	1.4048	64.3293	NaN	-0.00072991
45	J86	6.5649	1.6779	25.6858	NaN	-0.0018225
45	J90	8.3058	4.5054	15.3118	NaN	-0.00098433
45	J91	6.337	0.92097	43.6032	NaN	0.0010631
45	J95	12.2857	3.2077	47.0552	NaN	-0.00019801
45	J96	3.7408	1.4129	9.9044	NaN	-9.3305e-05
45	J98	1.5906	0.39918	6.3381	NaN	-0.0018492
45	K02	1.846	0.4637	7.3487	NaN	-3.1256e-05
45	K04	2.8039	1.0565	7.4418	NaN	-0.0013186
45	K08	2.3629	0.59466	9.3887	NaN	-0.00092669
45	K11	1.3664	0.19351	9.648	NaN	0.0010631
45	K12	1.1439	0.16181	8.0861	NaN	0.0017586
45	K13	4.7523	0.68497	32.9714	NaN	-0.00072991
45	K14	6.5556	0.95383	45.0556	NaN	0.00016679
45	K20	1.9191	0.27257	13.5122	NaN	0.0015937
45	K21	2.4805	1.6901	3.6406	0.028711	-0.0094638
45	K22	3.2365	1.3521	7.7468	NaN	-0.0025742
45	K25	2.8955	1.3034	6.4323	NaN	-0.0027674
45	K26	2.8459	1.0724	7.5523	NaN	-0.00059231
45	K28	10.8813	2.8261	41.8959	NaN	-0.00072991
45	K29	1.7526	1.2583	2.4409	0.066906	-0.00095015
45	K30	2.6394	0.37628	18.5146	NaN	0.00016679
45	K31	5.135	2.5798	10.2213	NaN	0.0018515
45	K35	0.23902	0.033655	1.6976	NaN	0.00016679
45	K36	3.4021	1.1052	10.4724	NaN	0.00033324
45	K37	2.043	0.29036	14.3755	NaN	0.0005319
45	K40	0.29715	0.095647	0.92315	NaN	-0.0038293
45	K42	0.77584	0.25008	2.4069	NaN	-0.0020955
45	K43	2.068	0.86165	4.9633	NaN	-0.0007886
45	K44	0.63962	0.26563	1.5401	NaN	0.0041911
45	K45	2.2095	0.31428	15.5332	NaN	-0.00036511
45	K46	7.3335	2.4107	22.3092	NaN	0.0013938
45	K51	1.4153	0.45707	4.3824	NaN	-0.00039544
45	K52	2.9149	1.8725	4.5376	0.026184	0.0016409
45	K55	3.394	0.48575	23.7148	NaN	-0.00036511
45	K56	2.3004	1.0342	5.1165	NaN	-0.00028971
45	K57	0.99915	0.41529	2.4039	NaN	-0.00045567
45	K59	1.0521	0.39463	2.8049	NaN	0.0043568
45	K60	0.23933	0.033698	1.6997	NaN	0.0024518
45	K61	0.29498	0.041545	2.0944	NaN	-0.00059231
45	K62	0.28256	0.039794	2.0063	NaN	-0.00019801
45	K63	1.2023	0.53931	2.6803	NaN	-0.0002593
45	K65	2.4544	0.61792	9.7494	NaN	-0.00092669
45	K66	0.49352	0.06958	3.5005	NaN	0.0017586
45	K70	3.6741	2.1731	6.2118	0.022957	-0.01137
45	K71	2.115	0.68445	6.5352	NaN	-0.0025989
45	K72	5.6826	1.4477	22.3062	NaN	0.0011944
45	K73	4.7587	1.2082	18.7429	NaN	0.00013515
45	K74	5.7956	2.9151	11.5223	NaN	-0.0053093
45	K75	1.6236	0.23025	11.4491	NaN	0.00030122
45	K76	3.6902	2.6945	5.0537	0.0032263	-0.012763
45	K80	1.2065	0.75584	1.9259	0.37484	0.0042985
45	K81	3.2604	1.2299	8.643	NaN	0.00026936
45	K82	1.5699	0.22257	11.0733	NaN	-0.00019801
45	K83	1.1235	0.15892	7.9431	NaN	-0.0018225
45	K85	4.9908	3.0562	8.1503	0.0078502	-0.0097863
45	K86	13.8816	9.3579	20.5922	4.5284e-05	-0.013126
45	K90	4.6868	1.5285	14.3715	NaN	0.00033324
45	K92	1.6598	0.74526	3.6968	NaN	-0.00065148
45	L02	3.5035	2.1414	5.732	0.021431	-0.00098954
45	L03	3.3332	1.5923	6.9774	NaN	7.2348e-05
45	L05	2.084	0.67438	6.4402	NaN	0.00030122
45	L08	2.8795	0.41102	20.1737	NaN	-0.00019801
45	L25	10.5628	1.5697	71.0799	NaN	0.0005319
45	L28	9.5207	2.4602	36.844	NaN	0.0017586
45	L29	3.6552	0.52384	25.5052	NaN	0.00069804
45	L30	4.9871	2.39	10.4061	NaN	-0.0019021
45	L40	3.3166	1.5843	6.9429	NaN	-0.0010129
45	L50	0.58523	0.082548	4.149	NaN	0.0010293
45	L60	3.2251	0.81423	12.7745	NaN	-0.00072991
45	L66	31.6917	5.2858	190.0108	NaN	-0.00036511
45	L70	3.1157	0.44527	21.8015	NaN	0.00016679
45	L72	0.9333	0.30098	2.894	NaN	-0.0016542
45	L73	2.1131	0.53131	8.4039	NaN	-0.0005625
45	L80	8.2661	1.2136	56.3041	NaN	0.00016679
45	L84	3.4558	0.49475	24.1384	NaN	0.0005319
45	L85	3.7269	0.53432	25.9959	NaN	-0.0010944
45	L89	3.0167	0.43091	21.1198	NaN	-0.00019801
45	L90	0.61572	0.086862	4.3645	NaN	0.0005319
45	L92	1.7591	0.24963	12.3955	NaN	0.0010631
45	L93	2.6394	0.37628	18.5146	NaN	0.0010631
45	L97	8.5832	3.2828	22.4414	NaN	0.00043471
45	L98	6.012	2.5278	14.2985	NaN	-0.0020436
45	M00	3.6552	0.52384	25.5052	NaN	-0.00072991
45	M05	2.1592	0.30705	15.1839	NaN	0.00069804
45	M06	3.7163	1.5543	8.8854	NaN	0.0024146
45	M13	1.6675	0.4186	6.6426	NaN	0.0015586
45	M14	47.5384	8.6905	260.0422	NaN	0.00016679
45	M15	5.9492	1.5171	23.3295	NaN	0.00033324
45	M17	0.26652	0.037532	1.8926	NaN	-0.0014862
45	M19	0.71407	0.17863	2.8544	NaN	0.00049934
[truncated: 5,672 more rows]
