# Supplementary material for: Quantification of Diabetes Comorbidity Risks across Life Using Nation-Wide Big Claims Data
Source: PLoS Comput Biol. 2015 Apr 9;11(4):e1004125. doi: 10.1371/journal.pcbi.1004125 (PMC4391714; doi:10.1371/journal.pcbi.1004125)
Supplement: S2 Data — (CSV) [file pcbi.1004125.s004.csv]

Age	ICD10 Code	Relative Risk RR	CI (lower)	CI (upper)	p-Value	Sex Ratio SR
5	B34	14.8683	1.7384	127.1703	NaN	0.0072992
5	E10	165.4094	19.4884	1403.9284	NaN	-0.002751
5	E14	701.984	85.0242	5795.7771	NaN	0.0098767
5	E66	127.9358	15.0444	1087.95	NaN	-0.00097329
5	E78	501.36	60.098	4182.5322	NaN	0.0072992
5	I10	877.23	164.3762	4681.5329	NaN	0.014478
5	I50	165.4094	19.4884	1403.9284	NaN	0.0072992
5	J03	7.3601	0.86019	62.976	NaN	-0.0098815
5	J40	27.0164	3.1606	230.9313	NaN	-0.00097329
5	J44	9.8947	1.1566	84.6514	NaN	-0.00097329
5	K56	43.6865	5.1152	373.1064	NaN	0.0072992
5	K83	797.7364	97.1031	6553.6892	NaN	0.0072992
5	N18	548.3813	65.8942	4563.7127	NaN	0.0072992
5	N83	318.9745	37.8782	2686.1002	NaN	0.0072992
10	A09	5.1404	0.57471	45.9781	NaN	-0.013364
10	B37	188.1524	21.2559	1665.4808	NaN	0.0071197
10	D13	3089.55	414.633	23021.1261	NaN	0.0035745
10	G43	91.1642	10.2423	811.433	NaN	0.0035745
10	I10	709.6322	120.8008	4168.6614	NaN	-0.00079035
10	I48	5149.4167	788.473	33630.1843	NaN	0.0035745
10	I49	280.6409	31.8724	2471.0855	NaN	0.0035745
10	I69	1716.3056	211.9302	13899.4106	NaN	0.0035745
10	J03	8.4733	0.94751	75.7743	NaN	0.0080534
10	J15	29.065	3.2539	259.6158	NaN	-0.0015664
10	J91	1287.1667	154.9607	10691.7316	NaN	0.0035745
10	K29	216.1614	36.3239	1286.3651	NaN	0.0062715
10	K44	858.0278	100.7412	7307.9534	NaN	-0.0043648
10	N76	165.8683	18.7147	1470.0928	NaN	0.0035745
15	A09	1.1757	0.15786	8.7562	NaN	-0.0081149
15	B25	244.475	36.1892	1651.5412	NaN	-0.0020632
15	C71	22.3835	3.0305	165.3249	NaN	-0.0020632
15	C84	611.2625	105.8975	3528.335	NaN	0.0017477
15	E03	14.4189	1.9461	106.832	NaN	0.0059282
15	E05	135.7972	19.2331	958.8078	NaN	-0.0020632
15	E06	47.8961	6.5502	350.2248	NaN	0.010303
15	E07	1222.575	285.7641	5230.5015	NaN	-0.0020632
15	E10	34.264	12.6072	93.1229	NaN	0.0032347
15	E13	407.4917	64.581	2571.1823	NaN	0.0028323
15	E14	53.5186	12.6392	226.6152	NaN	-0.012175
15	E16	171.5119	59.2714	496.2987	NaN	0.0031887
15	E26	407.4917	64.581	2571.1823	NaN	0.0017477
15	E30	58.1702	7.9876	423.6276	NaN	-0.0020632
15	E66	16.8049	6.5321	43.2334	NaN	-0.0069657
15	E73	17.4161	2.3534	128.8866	NaN	-0.0023689
15	E84	105.6883	31.7799	351.4804	NaN	-0.00062824
15	E87	22.1795	3.0027	163.8317	NaN	0.0025085
15	F43	3.2499	0.43672	24.1848	NaN	-0.0072916
15	F50	13.765	1.8574	102.0129	NaN	0.0017477
15	F71	122.2125	17.215	867.6091	NaN	-0.0020632
15	F90	3.926	0.52771	29.2083	NaN	-0.0084715
15	F91	6.5767	0.88492	48.8777	NaN	-0.0041166
15	F92	7.9672	1.0726	59.1797	NaN	-0.0020632
15	F98	7.5914	1.0219	56.3966	NaN	-0.002672
15	G40	2.0616	0.27691	15.3489	NaN	0.0059282
15	G45	122.2125	17.215	867.6091	NaN	0.0017477
15	G80	10.0128	1.3491	74.3143	NaN	-0.0061603
15	H60	20.6725	2.797	152.7899	NaN	-0.00031549
15	H66	8.56	1.1527	63.5684	NaN	-0.00031549
15	H90	19.8301	2.6821	146.6124	NaN	-0.00031549
15	I42	122.2125	17.215	867.6091	NaN	0.0017477
15	J03	2.943	0.39542	21.9031	NaN	0.00078855
15	J15	24.4085	5.7213	104.1323	NaN	-0.00062824
15	J32	10.1385	1.3661	75.2441	NaN	-0.0020632
15	J45	2.8166	0.37843	20.964	NaN	-0.00031549
15	J98	18.9054	2.5561	139.8267	NaN	0.0017477
15	K02	4.8503	0.65219	36.0716	NaN	-0.00062824
15	K03	188.0462	27.2015	1299.9778	NaN	-0.0020632
15	K12	21.213	2.8707	156.7521	NaN	0.0017477
15	K36	5.0443	0.67832	37.5113	NaN	-0.00031549
15	K56	10.0128	1.3491	74.3143	NaN	-0.00031549
15	K59	2.1509	0.28892	16.0134	NaN	0.0031589
15	K74	740.8182	254.1377	2159.5044	NaN	0.0014252
15	K76	44.659	10.5228	189.5341	NaN	-0.0064468
15	K90	53.1068	15.8058	178.4363	NaN	0.0029276
15	L03	10.6748	1.4386	79.2072	NaN	-0.0020632
15	L30	44.4091	6.0649	325.1745	NaN	-0.00031549
15	M81	93.9981	13.0922	674.8765	NaN	0.0017477
15	N13	10.4899	1.4136	77.8408	NaN	0.0017477
15	N45	20.4983	2.7732	151.5132	NaN	-0.0041166
15	N47	1.5035	0.2019	11.1963	NaN	-0.0081945
15	N83	11.8201	1.5937	87.6665	NaN	0.0034883
20	A09	2.1202	0.5114	8.7903	NaN	0.0025843
20	A46	19.0914	2.647	137.6967	NaN	0.0038264
20	B18	28.6503	3.9919	205.6265	NaN	-0.002083
20	C44	189.2395	28.692	1248.1366	NaN	0.0019174
20	D23	16.2897	2.2553	117.6583	NaN	0.0019174
20	E03	23.7001	7.3462	76.4609	NaN	0.004975
20	E05	35.0229	4.8959	250.5391	NaN	-0.0023927
20	E06	23.9314	3.3263	172.1758	NaN	0.0086869
20	E10	109.0107	57.6089	206.276	NaN	-0.0092792
20	E12	236.5559	36.7972	1520.7338	NaN	-0.00016553
20	E13	259.1207	68.5427	979.5872	NaN	0.010951
20	E14	73.2745	26.482	202.7469	NaN	-0.013591
20	E23	27.8069	3.8727	199.6598	NaN	0.0038264
20	E25	86.0036	12.345	599.16	NaN	0.0019174
20	E30	61.0272	8.6466	430.7265	NaN	0.0038264
20	E34	23.3654	5.6776	96.1562	NaN	0.0038264
20	E46	378.5053	63.7244	2248.2165	NaN	0.0019174
20	E61	38.5994	5.4058	275.6144	NaN	0.0019174
20	E66	17.9919	8.2907	39.0448	NaN	0.021689
20	E78	65.2009	27.6256	153.8847	NaN	0.011728
20	E79	25.5501	3.5543	183.6691	NaN	-0.0022385
20	E84	80.9088	25.4771	256.9456	NaN	0.003107
20	E86	9.3433	1.289	67.7261	NaN	-0.0031429
20	E87	22.6806	5.5099	93.3604	NaN	-0.0050109
20	F10	2.4934	0.76839	8.0908	NaN	-0.0091333
20	F17	10.2146	3.1545	33.0759	NaN	-0.0025455
20	F19	4.3958	0.60489	31.9443	NaN	0.0019174
20	F32	1.7117	0.23522	12.4558	NaN	0.014648
20	F33	10.2043	1.4084	73.9344	NaN	0.005727
20	F42	29.5465	4.1187	211.9604	NaN	0.0019174
20	F43	2.8647	0.88293	9.2949	NaN	0.017592
20	F45	6.4688	1.5626	26.7785	NaN	0.005727
20	F48	37.8268	5.2955	270.2061	NaN	0.0019174
20	F50	3.9415	0.54226	28.6498	NaN	0.0055364
20	F54	82.2632	11.785	574.2229	NaN	0.005727
20	F60	4.0006	0.55041	29.0785	NaN	0.005727
20	F70	24.3964	5.9303	100.3631	NaN	-0.0062191
20	F71	46.1361	6.4865	328.1489	NaN	-0.002083
20	F83	19.0914	2.647	137.6967	NaN	0.0017435
20	F98	16.4316	2.2751	118.6744	NaN	0.0038264
20	G40	2.9364	0.70847	12.1707	NaN	0.0086869
20	G43	5.2715	1.2729	21.831	NaN	0.0017435
20	G62	172.0335	25.8436	1145.1799	NaN	-0.002083
20	H25	67.5686	9.606	475.2769	NaN	-0.002083
20	H26	51.1266	7.2067	362.7066	NaN	-0.002083
20	H36	946.3026	228.2971	3922.471	NaN	-0.004156
20	H44	126.1509	18.4939	860.5001	NaN	-0.002083
20	H60	20.7721	2.8825	149.6892	NaN	0.0019174
20	I10	59.2714	29.0741	120.8325	NaN	0.013973
20	I15	51.1266	7.2067	362.7066	NaN	0.0019174
20	I25	215.9249	56.2126	829.4153	NaN	-0.00032955
20	I33	378.5053	63.7244	2248.2165	NaN	0.0019174
20	I48	299.5875	100.4033	893.9214	NaN	-0.0022385
20	I51	25.2091	3.5062	181.2494	NaN	-0.002083
20	I73	49.7805	7.0121	353.403	NaN	0.0019174
20	J00	7.7946	1.0745	56.545	NaN	-0.0022385
20	J06	2.6775	0.36812	19.4744	NaN	-0.0023927
20	J15	11.9525	1.6511	86.5238	NaN	0.0038264
20	J35	0.43096	0.059183	3.1381	NaN	0.0076194
20	J45	2.2322	0.30683	16.2396	NaN	-0.00032955
20	J69	63.0623	8.9444	444.6199	NaN	0.0019174
20	K21	6.3463	0.87417	46.0725	NaN	0.0017435
20	K22	35.0229	4.8959	250.5391	NaN	-0.002083
20	K35	0.44543	0.061171	3.2435	NaN	-0.0044461
20	K36	5.0014	1.2076	20.7144	NaN	0.0076194
20	K42	21.0032	2.9149	151.3366	NaN	0.0019174
20	K52	1.5955	0.21924	11.6111	NaN	-0.0044461
20	K74	75.68	10.8047	530.0882	NaN	0.0015711
20	K76	35.8054	11.1352	115.1324	NaN	0.014876
20	K85	38.0599	9.296	155.8258	NaN	0.0034634
20	K90	31.8117	7.7529	130.5297	NaN	0.0070284
20	L20	8.5377	1.1774	61.9126	NaN	0.0038264
20	L65	126.1509	18.4939	860.5001	NaN	0.0019174
20	L83	378.5053	63.7244	2248.2165	NaN	0.0019174
20	L85	135.1635	19.91	917.5901	NaN	0.0019174
20	M62	15.6155	2.1612	112.8276	NaN	0.0019174
20	M81	45.037	6.3284	320.5136	NaN	0.0038264
20	N30	10.7274	1.481	77.7041	NaN	0.0019174
20	N31	28.2223	3.9314	202.5993	NaN	0.0019174
20	N39	2.88	0.69485	11.937	NaN	0.018804
20	N47	7.6203	2.3517	24.6927	NaN	-0.018396
20	N48	12.8489	1.7758	92.9699	NaN	-0.002083
20	N70	5.202	0.71613	37.7876	NaN	0.0019174
20	N73	17.1797	2.3796	124.0297	NaN	0.0019174
20	N76	7.4545	1.0274	54.0876	NaN	0.005727
20	N83	4.1901	1.0114	17.3591	NaN	0.005727
20	N91	25.5501	3.5543	183.6691	NaN	0.005727
20	N92	11.307	1.5614	81.8777	NaN	0.0019174
20	N94	4.5233	0.62249	32.8691	NaN	0.0019174
25	A08	6.2725	0.87745	44.839	NaN	0.0075531
25	A09	3.3962	1.3748	8.39	NaN	0.014174
25	A49	25.7378	6.4248	103.106	NaN	0.00505
25	A63	0.95244	0.13261	6.8409	NaN	0.0038736
25	B00	17.1499	4.2582	69.0715	NaN	0.00035542
25	B16	19.1739	2.7134	135.4906	NaN	-0.0021769
25	B44	109.3513	16.8098	711.3536	NaN	0.00505
25	B54	218.7154	37.3643	1280.271	NaN	0.0025323
25	C40	68.3397	10.1129	461.8193	NaN	-0.0021769
25	D14	60.745	8.9266	413.3669	NaN	-0.0021769
25	D16	3.5729	0.4986	25.6025	NaN	-0.0021769
25	D29	78.1044	11.6623	523.0784	NaN	-0.0021769
25	D35	29.545	4.2203	206.8373	NaN	0.0025323
25	D48	3.3836	0.47211	24.2501	NaN	-0.0021769
25	D50	9.6032	3.8963	23.6692	NaN	0.007865
25	D63	36.4419	5.238	253.5346	NaN	0.0025323
25	E03	10.0422	3.1838	31.6742	NaN	0.0063342
25	E06	18.5235	2.6198	130.9711	NaN	0.0032102
25	E10	117.7337	73.8378	187.7253	NaN	0.0061666
25	E12	364.5342	72.4565	1833.9993	NaN	0.0025323
25	E13	121.5028	18.8925	781.4177	NaN	0.00070701
25	E14	251.4216	154.3685	409.4933	NaN	0.0026867
25	E16	47.1163	11.9203	186.2325	NaN	-0.010918
25	E21	45.5556	6.6023	314.3305	NaN	0.0025323
25	E23	58.2816	14.8496	228.7437	NaN	0.00035542
25	E28	17.0178	4.225	68.545	NaN	0.0075531
25	E61	20.6219	2.9221	145.5337	NaN	0.0075531
25	E66	14.5338	7.7119	27.3904	0.00094685	0.013905
25	E78	16.3377	7.1458	37.3535	NaN	0.010245
25	E79	21.4081	6.8258	67.1426	NaN	-0.0082448
25	E84	114.857	51.9377	253.999	NaN	0.0084789
25	E86	11.1468	1.5661	79.3368	NaN	-0.003966
25	E88	39.0458	5.6255	271.0105	NaN	-0.0018106
25	F06	25.4207	3.6177	178.6268	NaN	0.00070701
25	F10	1.1894	0.29242	4.8381	NaN	-0.0082448
25	F11	2.2896	0.31915	16.4254	NaN	-0.0021769
25	F19	1.2229	0.17031	8.7816	NaN	-0.008643
25	F22	23.2561	3.3032	163.7356	NaN	-0.0021769
25	F32	6.0415	2.7858	13.1022	NaN	0.015778
25	F33	10.6843	3.3885	33.6888	NaN	0.00070701
25	F34	13.0067	1.8305	92.4208	NaN	0.0025323
25	F40	13.4889	1.8992	95.8057	NaN	-0.0021769
25	F43	2.4697	0.78006	7.8189	NaN	0.015247
25	F44	8.8069	1.2348	62.8138	NaN	0.0025323
25	F45	3.2228	0.44961	23.1011	NaN	0.0025323
25	F48	14.7661	2.0814	104.7571	NaN	0.0025323
25	F50	2.7077	0.37757	19.4176	NaN	0.00035542
25	F60	2.5415	0.62533	10.3289	NaN	-0.003593
25	F79	28.0207	7.0047	112.0912	NaN	0.00035542
25	F83	52.0653	7.5906	357.124	NaN	-0.0021769
25	G35	5.3746	0.75124	38.4512	NaN	0.00035542
25	G40	3.9907	1.4621	10.8921	NaN	0.0090798
25	G44	2.6098	0.36389	18.7175	NaN	-0.0018106
25	G47	5.0039	0.69919	35.811	NaN	0.0025323
25	G54	28.7672	4.1063	201.5332	NaN	-0.0021769
25	G56	5.0977	0.71236	36.479	NaN	0.00505
25	G62	42.0503	6.0749	291.0699	NaN	0.0025323
25	G63	364.5342	72.4565	1833.9993	NaN	0.00035542
25	G81	23.2561	3.3032	163.7356	NaN	0.00035542
25	G82	7.7989	1.0925	55.6748	NaN	0.0025323
25	G91	22.7714	3.2329	160.3925	NaN	0.0025323
25	G98	57.5472	8.432	392.7539	NaN	-0.0021769
25	H33	10.4028	1.4606	74.0909	NaN	0.00035542
25	H35	12.8535	1.8087	91.3449	NaN	0.0025323
25	H36	841.7763	457.9297	1547.3713	NaN	0.0053762
25	H40	29.545	4.2203	206.8373	NaN	0.0028731
25	H43	123.0678	32.6921	463.2833	NaN	0.0028731
25	H49	54.6692	7.9892	374.0945	NaN	0.0025323
25	H52	8.8786	1.2449	63.3212	NaN	0.0075531
25	H53	9.3345	1.3094	66.546	NaN	0.0025323
25	H81	5.195	0.72602	37.1724	NaN	0.00035542
25	H91	2.9753	0.41498	21.3315	NaN	0.00505
25	H93	2.1614	0.30125	15.5077	NaN	-0.0021769
25	I10	29.4188	16.6027	52.1278	2.4654e-05	0.0049561
25	I12	57.5472	8.432	392.7539	NaN	0.00505
25	I25	28.7672	4.1063	201.5332	NaN	0.00035542
25	I64	60.745	8.9266	413.3669	NaN	-0.0021769
25	I65	182.2607	30.0395	1105.8431	NaN	0.00505
25	I69	52.0653	7.5906	357.124	NaN	-0.0021769
25	I77	32.1531	4.6036	224.566	NaN	0.0025323
25	I80	6.6557	0.93138	47.5624	NaN	0.0025323
25	I86	3.0592	0.42672	21.9316	NaN	-0.0021769
25	I87	36.4419	5.238	253.5346	NaN	0.00035542
25	J03	2.859	0.70361	11.6173	NaN	0.0053762
25	J15	15.4683	3.8367	62.3642	NaN	0.0028731
25	J16	136.6923	21.5624	866.546	NaN	0.0025323
25	J18	2.3141	0.32257	16.6008	NaN	0.0053762
25	J20	4.2929	0.59946	30.7419	NaN	-0.0018106
25	J33	9.0255	1.2657	64.3609	NaN	0.0025323
25	J35	1.1837	0.37363	3.7498	NaN	0.0032102
25	J38	13.0067	1.8305	92.4208	NaN	0.00505
25	J39	21.4311	3.039	151.1344	NaN	0.0025323
25	J40	7.0429	0.9859	50.312	NaN	0.00035542
25	J44	11.7468	1.6513	83.5622	NaN	0.00035542
25	J96	30.0254	9.6148	93.7645	NaN	0.00070701
25	J98	34.1538	12.6742	92.0362	NaN	0.0032102
25	K02	9.692	2.3953	39.2158	NaN	-0.0018106
25	K21	4.8978	1.2069	19.8764	NaN	-0.0010898
25	K29	3.4925	1.4138	8.6275	NaN	0.0090798
25	K44	2.9036	0.40496	20.8187	NaN	0.0025323
25	K52	0.6673	0.092883	4.7942	NaN	0.0060183
25	K56	14.0495	4.4632	44.2256	NaN	0.0028731
25	K59	5.7862	1.8306	18.2891	NaN	0.0032102
25	K74	85.1928	22.0822	328.6726	NaN	0.00505
25	K76	20.4441	8.3281	50.1871	NaN	0.0063342
25	K80	1.521	0.21188	10.9194	NaN	0.0025323
25	K85	6.7381	0.94297	48.1472	NaN	0.00070701
25	K86	117.5607	49.684	278.1682	NaN	0.0035436
25	K90	27.3282	6.8286	109.3683	NaN	0.00505
25	K92	4.0986	0.57224	29.356	NaN	-0.0018106
25	L02	1.8695	0.2605	13.4169	NaN	0.007865
25	L30	11.6217	1.6335	82.6815	NaN	0.00505
25	L51	78.1044	11.6623	523.0784	NaN	-0.0021769
25	L72	3.7454	0.52276	26.8346	NaN	-0.004343
25	L90	6.0969	0.85275	43.5908	NaN	0.0025323
25	L91	28.3803	7.0961	113.5041	NaN	0.00505
25	M16	21.86	3.101	154.0995	NaN	-0.0021769
25	M41	7.0887	0.99236	50.6373	NaN	-0.0021769
25	M47	16.0701	2.2678	113.8751	NaN	-0.0021769
25	M48	57.5472	8.432	392.7539	NaN	-0.0021769
25	M51	2.8881	0.40279	20.708	NaN	0.0025323
25	M53	7.0429	0.9859	50.312	NaN	-0.0021769
25	M54	3.4535	1.0914	10.9285	NaN	0.0010548
25	M75	17.9157	2.5325	126.7431	NaN	-0.0021769
25	M79	5.1216	0.71572	36.6499	NaN	0.0028731
25	M81	24.8694	6.2047	99.6811	NaN	0.0028731
25	M87	15.1766	2.14	107.6299	NaN	0.0025323
25	M93	8.9515	1.2552	63.8368	NaN	0.00035542
25	M99	25.4207	3.6177	178.6268	NaN	-0.0021769
25	N00	54.6692	7.9892	374.0945	NaN	0.0025323
25	N03	60.745	8.9266	413.3669	NaN	0.0025323
25	N04	43.7328	6.3277	302.254	NaN	0.00035542
25	N05	37.6989	5.4248	261.9818	NaN	0.0025323
25	N08	369.2554	116.5206	1170.1757	NaN	0.0028731
25	N10	4.7492	1.1702	19.2753	NaN	0.012517
25	N11	47.5368	6.9019	327.4102	NaN	0.0025323
25	N13	4.0848	1.006	16.5854	NaN	0.007865
25	N17	13.8307	1.9479	98.2034	NaN	0.0028731
25	N18	33.9733	10.9005	105.8834	NaN	0.0053762
25	N19	22.3064	3.1656	157.1831	NaN	0.0075531
25	N20	6.3622	2.0134	20.1037	NaN	-0.008643
25	N39	3.8884	1.5743	9.6039	NaN	0.027677
25	N47	6.6668	2.4454	18.1758	NaN	-0.015014
25	N48	5.2705	0.73662	37.7099	NaN	-0.0021769
25	N76	4.6683	1.1502	18.9478	NaN	0.010042
25	N84	12.1387	1.707	86.3204	NaN	0.0025323
25	N91	25.1523	6.2763	100.7972	NaN	0.00505
30	A09	1.904	0.78346	4.6272	NaN	0.0016932
30	A41	6.9696	0.98765	49.1823	NaN	0
30	A52	195.3044	39.1467	974.3825	NaN	-0.00172
30	A63	0.68599	0.096195	4.892	NaN	0.0068126
30	B00	3.8746	0.54622	27.4838	NaN	0.00172
30	B16	6.8875	0.97589	48.6099	NaN	-0.00172
30	B17	4.6817	0.6609	33.1641	NaN	0.0034332
30	B18	3.034	0.75541	12.1859	NaN	-0.0068394
30	B35	25.0666	6.4059	98.0867	NaN	-0.0051396
30	B44	147.3227	43.9531	493.7987	NaN	0
30	C25	195.3044	39.1467	974.3825	NaN	0.00172
30	C43	8.872	1.2613	62.4072	NaN	0.00172
30	C81	8.3647	1.1881	58.8889	NaN	-0.00172
30	C82	45.0658	6.8151	298.0042	NaN	-0.00172
30	C85	16.7351	2.4109	116.1676	NaN	-0.00172
30	C91	48.8218	7.4315	320.74	NaN	-0.00172
30	C92	22.53	3.2777	154.8636	NaN	-0.00172
30	C95	83.6986	13.5518	516.9404	NaN	-0.00172
30	D16	2.9837	0.42	21.1959	NaN	-0.00172
30	D25	3.1275	0.44036	22.2126	NaN	0.0034332
30	D37	13.8551	3.4939	54.9432	NaN	0.0051396
30	D39	7.6037	1.0787	53.6001	NaN	0.00172
30	D44	30.8327	4.5496	208.9511	NaN	-0.00172
30	D48	1.6447	0.231	11.7103	NaN	0.00172
30	D50	2.4119	0.77201	7.5352	NaN	0.0051194
30	D63	34.6553	8.9588	134.057	NaN	-0.0034332
30	D68	3.9801	0.5612	28.2278	NaN	0.00172
30	D69	3.0781	0.43336	21.8631	NaN	-0.00172
30	D72	3.9839	0.99301	15.983	NaN	0
30	D73	36.6149	5.4568	245.6845	NaN	-0.00172
30	D75	20.9203	3.0352	144.193	NaN	-0.00172
30	D80	58.5873	9.0716	378.376	NaN	-0.00172
30	D86	16.3589	4.1375	64.6797	NaN	-0.0034332
30	E03	9.2351	4.3598	19.5622	NaN	0
30	E05	4.4195	1.1021	17.7216	NaN	0.0016998
30	E06	9.1254	2.2884	36.3897	NaN	0.011853
30	E10	91.3955	65.942	126.6739	NaN	0.0079145
30	E12	117.1803	20.1726	680.6871	NaN	0.0034332
30	E13	147.3227	43.9531	493.7987	NaN	-0.0051194
30	E14	119.6049	80.9528	176.7119	NaN	0.013644
30	E16	35.5495	11.7472	107.5797	NaN	-0.013416
30	E21	20.9203	3.0352	144.193	NaN	-0.00172
30	E28	5.346	1.3347	21.4134	NaN	0.0034332
30	E66	21.4674	14.941	30.8446	1.1709e-06	0
30	E68	45.0658	6.8151	298.0042	NaN	0.00172
30	E78	32.6242	22.5848	47.1264	7.2995e-08	-0.0093067
30	E80	8.7395	1.2421	61.4888	NaN	-0.0034332
30	E84	100.5258	47.6796	211.9448	NaN	0.0050598
30	E87	2.7844	0.39181	19.7867	NaN	-0.0016998
30	E88	79.4792	31.5283	200.3583	NaN	0
30	F10	1.5602	0.57964	4.1995	NaN	-0.0034062
30	F11	1.3412	0.18828	9.5539	NaN	0.00172
30	F13	1.6128	0.22651	11.4837	NaN	-0.00172
30	F17	3.919	2.0738	7.4059	NaN	-0.0066054
30	F19	1.5034	0.37364	6.049	NaN	-0.0051194
30	F21	13.0149	1.8632	90.9132	NaN	0.00172
30	F22	10.0965	1.4383	70.8746	NaN	-0.00172
30	F25	2.9386	0.41362	20.8773	NaN	0.0017132
30	F31	2.682	0.37734	19.0623	NaN	0.0034197
30	F32	3.1343	1.5445	6.3603	NaN	0.015064
30	F33	3.9169	1.2555	12.2195	NaN	-0.0017132
30	F40	6.7291	0.95318	47.5042	NaN	-0.00172
30	F41	3.3935	1.2626	9.1205	NaN	0.0050994
30	F43	2.3562	0.96986	5.7244	NaN	0
30	F45	1.5122	0.21234	10.7689	NaN	0.00172
30	F50	3.7541	0.93548	15.0652	NaN	0.0017132
30	F55	17.2275	2.4839	119.4859	NaN	0.00172
30	F60	7.0982	3.6425	13.8324	NaN	0.0050598
30	F61	10.1494	2.5482	40.4243	NaN	0
30	F70	6.5777	0.93151	46.4475	NaN	0.00172
30	F78	41.8464	6.293	278.2635	NaN	-0.00172
30	F83	65.0976	10.196	415.6245	NaN	0.00172
30	F84	29.2908	4.3107	199.0262	NaN	-0.00172
30	G35	1.7698	0.24862	12.5979	NaN	0.0034197
30	G40	4.7505	2.3431	9.6314	NaN	-0.0067334
30	G43	2.0418	0.50778	8.2103	NaN	0.0068394
30	G45	21.6697	7.065	66.4651	NaN	-0.0017132
30	G47	4.9778	1.5972	15.5138	NaN	0.0017132
30	G51	3.6335	0.51204	25.7846	NaN	-0.00172
30	G56	4.9223	1.5793	15.3416	NaN	0.0051396
30	G63	585.9249	504.8709	679.9915	NaN	-0.00172
30	G82	6.433	0.9108	45.4368	NaN	0.00172
30	G83	11.0495	1.5766	77.4404	NaN	-0.00172
30	G93	5.9731	0.84503	42.221	NaN	-0.00172
30	H10	11.952	1.708	83.6382	NaN	-0.00172
30	H16	22.6552	5.773	88.9063	NaN	0
30	H21	36.6149	5.4568	245.6845	NaN	-0.00172
30	H25	19.9659	5.0715	78.604	NaN	0.0034197
30	H26	9.4447	1.344	66.3721	NaN	-0.0034332
30	H33	14.2584	5.3525	37.9823	NaN	0.0034062
30	H34	117.1803	20.1726	680.6871	NaN	0
30	H35	32.2876	14.6102	71.3538	NaN	-0.0033797
30	H36	355.7815	240.8212	525.6203	NaN	-0.0016545
30	H40	23.5619	6.0105	92.3645	NaN	-0.0034332
30	H43	57.3486	19.362	169.8616	NaN	0
30	H52	8.0615	2.019	32.1875	NaN	0
30	H81	2.2137	0.31121	15.746	NaN	0
30	H93	2.1159	0.52626	8.5076	NaN	-0.0034332
30	I10	25.609	17.6288	37.2017	5.2524e-07	-0.0031244
30	I11	76.9146	30.4429	194.3262	NaN	-0.0034197
30	I20	21.4188	5.4499	84.1783	NaN	0
30	I21	30.8327	4.5496	208.9511	NaN	-0.00172
30	I23	585.9249	504.8709	679.9915	NaN	-0.00172
30	I24	97.6493	16.2156	588.0394	NaN	0.00172
30	I25	57.6434	24.7156	134.4395	NaN	0.0017065
30	I34	7.5062	1.0646	52.9211	NaN	0.0034332
30	I35	21.4188	5.4499	84.1783	NaN	0
30	I36	39.0563	5.8452	260.9654	NaN	0.00172
30	I42	10.8448	1.5468	76.0318	NaN	-0.0017132
30	I44	19.5252	2.8261	134.8965	NaN	-0.00172
30	I45	11.544	2.9031	45.9035	NaN	0.0017132
30	I48	6.2275	0.8814	44.0006	NaN	0.00172
30	I49	4.8366	0.68295	34.2529	NaN	-0.0034332
30	I50	25.0666	6.4059	98.0867	NaN	-0.0051396
30	I65	41.8464	6.293	278.2635	NaN	0.00172
30	I68	585.9249	504.8709	679.9915	NaN	-0.00172
30	I70	40.6323	10.58	156.0474	NaN	-0.0017132
30	I74	15.0181	2.1572	104.552	NaN	0.00172
30	I80	2.4665	0.3469	17.5371	NaN	0.0017132
30	I82	9.9771	2.5045	39.7464	NaN	0.0051396
30	I83	1.3605	0.33808	5.4751	NaN	-0.0017132
30	I85	78.5667	21.4367	287.9507	NaN	0
30	I89	11.2621	1.6075	78.9022	NaN	-0.00172
30	I95	3.5173	0.87624	14.119	NaN	0
30	J02	4.6445	0.6556	32.9026	NaN	0.0017132
30	J03	1.0349	0.14521	7.3762	NaN	-0.0034332
30	J06	2.3504	0.58474	9.4479	NaN	-0.0017065
30	J15	39.6681	19.9549	78.856	NaN	0
30	J17	195.3044	39.1467	974.3825	NaN	0.00172
30	J18	6.2713	2.7893	14.0999	NaN	0.0033797
30	J32	1.2396	0.30799	4.9893	NaN	0.0085326
30	J34	0.48361	0.12005	1.9482	NaN	0.0017065
30	J35	0.29119	0.040806	2.078	NaN	0.0051396
30	J37	26.6274	3.901	181.7547	NaN	-0.00172
30	J40	9.5711	2.4014	38.1471	NaN	-0.0034332
30	J43	22.53	3.2777	154.8636	NaN	0.00172
30	J44	21.858	8.257	57.8626	NaN	-0.0034197
30	J45	8.0764	4.1466	15.7307	NaN	0.0016866
30	J86	45.0658	6.8151	298.0042	NaN	-0.00172
30	J93	2.6575	0.37389	18.8894	NaN	0.00172
30	J96	5.2257	0.73837	36.9845	NaN	0
30	J98	7.9524	1.9915	31.756	NaN	0.0017132
30	K09	10.6475	1.5182	74.6734	NaN	0.00172
30	K21	3.6234	1.3484	9.7365	NaN	0
30	K29	4.0156	2.2381	7.2048	0.02485	0
30	K35	0.41942	0.058788	2.9924	NaN	0.0084992
30	K37	2.5754	0.36228	18.3082	NaN	0.00172
30	K40	0.66385	0.093087	4.7343	NaN	-0.0017132
30	K44	6.0908	2.5138	14.7575	NaN	0.0068126
30	K50	1.1755	0.16498	8.3762	NaN	0.00172
30	K52	1.2039	0.38489	3.7654	NaN	0.0068126
30	K56	7.7482	2.4927	24.0843	NaN	0.0017132
30	K58	2.4356	0.34254	17.3183	NaN	-0.00172
30	K61	1.4738	0.20694	10.4966	NaN	0
30	K62	2.9535	0.41573	20.9824	NaN	0
30	K63	3.6335	0.51204	25.7846	NaN	0.00172
30	K65	8.1321	1.1546	57.2743	NaN	0.00172
30	K66	2.5198	0.35443	17.9144	NaN	0.00172
30	K70	10.0965	1.4383	70.8746	NaN	-0.00172
30	K73	27.3994	7.0216	106.9166	NaN	0.0034332
30	K74	157.8122	73.2631	339.935	NaN	0.0017065
30	K76	28.3422	17.5695	45.7202	5.5146e-06	-0.0049446
30	K80	2.6244	1.0804	6.3746	NaN	0.011853
30	K81	4.9597	0.70048	35.1175	NaN	0.0034332
30	K82	11.952	1.708	83.6382	NaN	0.00172
30	K85	5.5745	1.3921	22.3228	NaN	-0.0034197
30	K86	10.8448	1.5468	76.0318	NaN	0.00172
30	K90	34.8424	14.6864	82.661	NaN	0.0034062
30	K92	2.072	0.29122	14.7418	NaN	-0.00172
30	L02	3.374	1.2554	9.0683	NaN	-0.0050994
30	L03	7.5178	2.418	23.3734	NaN	0
30	L05	0.50196	0.070367	3.5807	NaN	-0.00172
30	L08	11.7128	1.6731	81.9976	NaN	-0.00172
30	L23	5.5745	0.78811	39.4298	NaN	0.00172
30	L29	38.0101	9.8659	146.4407	NaN	0.0034332
30	L30	16.0036	5.1893	49.3544	NaN	0.0034197
30	L40	4.5014	0.63525	31.8966	NaN	0
30	L50	2.5641	0.36068	18.228	NaN	0.00172
30	L52	13.6205	1.9519	95.0465	NaN	-0.00172
30	L65	83.6986	13.5518	516.9404	NaN	0.00172
30	L70	6.7291	0.95318	47.5042	NaN	-0.00172
30	L72	2.8423	0.70752	11.4184	NaN	-0.0034332
30	L73	13.4548	4.3522	41.5954	NaN	0.0051194
30	L84	21.6954	3.1518	149.3382	NaN	-0.00172
30	L85	41.8464	6.293	278.2635	NaN	-0.00172
30	L90	2.5754	0.36228	18.3082	NaN	0.0034332
30	L97	29.2908	4.3107	199.0262	NaN	0.0017132
30	L98	7.9122	1.123	55.7459	NaN	-0.00172
30	M00	15.8302	2.277	110.0544	NaN	-0.00172
30	M02	14.6425	2.1019	102.0018	NaN	-0.00172
30	M13	19.9639	6.4982	61.334	NaN	-0.0017132
30	M14	585.9249	504.8709	679.9915	NaN	-0.00172
30	M20	2.0429	0.28712	14.5358	NaN	-0.00172
30	M48	20.1987	2.927	139.3901	NaN	-0.00172
30	M51	0.70444	0.098784	5.0234	NaN	0.0034332
30	M54	1.2304	0.3934	3.8484	NaN	-0.0017065
30	M62	6.5777	0.93151	46.4475	NaN	-0.0034332
30	M65	1.7698	0.24862	12.5979	NaN	0.0034197
30	M72	13.9449	1.9995	97.2572	NaN	-0.00172
30	M75	5.2729	0.74509	37.3151	NaN	0
30	M81	29.9604	12.5831	71.3358	NaN	0
30	M86	28.7365	7.3761	111.9548	NaN	-0.0034332
30	M95	1.5995	0.22464	11.3892	NaN	0
30	N08	107.1406	30.3155	378.6544	NaN	-0.0017132
30	N13	0.89843	0.12603	6.4047	NaN	-0.0034332
30	N18	21.2399	8.8635	50.8977	NaN	-0.006786
30	N19	22.2275	5.6611	87.2724	NaN	-0.0017065
30	N20	0.69426	0.097355	4.9509	NaN	0.00172
30	N26	12.7318	1.8218	88.9784	NaN	-0.00172
30	N30	5.0453	0.71267	35.7186	NaN	-0.00172
30	N39	2.3658	0.97379	5.7475	NaN	0.011761
30	N47	8.322	3.9266	17.6377	NaN	-0.020203
30	N64	6.7291	0.95318	47.5042	NaN	0.00172
30	N70	1.0186	0.14291	7.2597	NaN	0.0034332
30	N83	0.4361	0.061127	3.1112	NaN	0.0085326
30	N87	0.61099	0.085666	4.3577	NaN	0.0034332
30	N92	2.5069	0.62378	10.075	NaN	0.0051396
30	N93	4.2401	0.59812	30.0583	NaN	0.00172
30	N97	1.3039	0.32398	5.2474	NaN	0.0034332
35	A04	1.7542	0.24748	12.4335	NaN	-0.00095524
35	A09	1.1487	0.42895	3.0763	NaN	-0.0022847
35	A15	15.3282	3.9331	59.7372	NaN	0.00027331
35	A16	6.0571	0.8649	42.4192	NaN	0.0015054
35	A18	27.0357	4.0984	178.3434	NaN	0.0015054
35	A40	20.6736	3.077	138.899	NaN	-0.001232
35	A41	10.3988	3.3906	31.8928	NaN	-0.00068018
35	A46	3.0207	0.75639	12.0633	NaN	-0.0024606
35	A49	2.472	0.34946	17.4868	NaN	0.00027331
35	A50	175.7508	43.7487	706.0411	NaN	-0.001232
35	A53	14.0569	2.0531	96.2448	NaN	-0.001232
35	A59	58.5814	9.7529	351.8724	NaN	0.0015054
35	A63	0.68048	0.095717	4.8377	NaN	0.0030055
35	B00	7.1636	2.3236	22.0852	NaN	0.0047583
35	B02	5.8551	0.83558	41.0276	NaN	-0.001232
35	B07	5.5917	1.4073	22.2178	NaN	0.0030055
35	B16	3.5472	0.50296	25.0171	NaN	0.0015054
35	B17	2.5074	0.35449	17.7352	NaN	-0.00095524
35	B18	3.2593	1.2206	8.7032	NaN	-0.0016251
35	B24	3.6967	0.52438	26.0606	NaN	0.0015054
35	B35	5.0909	0.72498	35.7497	NaN	-0.0024606
35	B36	20.1477	5.2201	77.7635	NaN	-0.00095524
35	B37	4.6261	1.4944	14.3204	NaN	0.0089548
35	B90	11.3356	1.6429	78.2133	NaN	-0.001232
35	B94	13.5162	1.9711	92.6844	NaN	0.0015054
35	B96	13.5587	3.4668	53.0286	NaN	0.0030055
35	B99	3.7059	0.92922	14.7797	NaN	0.0062431
35	C18	9.0096	1.2972	62.5745	NaN	-0.001232
35	C54	29.289	4.4691	191.9481	NaN	0.0030055
35	C62	2.1141	0.29857	14.97	NaN	-0.001232
35	C73	2.9505	0.41765	20.8433	NaN	0.0030055
35	C79	9.0096	1.2972	62.5745	NaN	-0.001232
35	D13	5.5761	0.79515	39.1034	NaN	0.0015054
35	D14	12.5505	1.8252	86.2984	NaN	0.0015054
35	D17	0.96763	0.13622	6.8737	NaN	0.0015054
35	D18	2.0889	0.29499	14.7926	NaN	-0.0024606
35	D22	1.3231	0.18644	9.3892	NaN	-0.001232
35	D27	1.1963	0.16851	8.4926	NaN	0.0015054
35	D35	5.0909	0.72498	35.7497	NaN	0.0015054
35	D37	2.8544	0.40394	20.1701	NaN	-0.001232
35	D38	6.3877	0.91295	44.6927	NaN	0.0015054
35	D44	12.1176	1.7601	83.4241	NaN	0.0015054
35	D48	0.8798	0.12382	6.2513	NaN	0.0032685
35	D50	1.3942	0.44805	4.338	NaN	0.0037894
35	D58	43.9352	6.999	275.797	NaN	-0.001232
35	D59	17.572	2.5923	119.1134	NaN	0.0017735
35	D62	2.1664	0.30599	15.338	NaN	0.0015054
35	D63	43.7633	20.5007	93.4226	NaN	0.001083
35	D64	10.7361	5.5834	20.6439	NaN	0.0016145
35	D68	4.2945	1.078	17.1072	NaN	0.0030055
35	D69	5.4345	1.7579	16.8011	NaN	-0.00068018
35	D73	29.289	4.4691	191.9481	NaN	-0.001232
35	D86	2.9505	0.41765	20.8433	NaN	0.00027331
35	E03	5.3967	2.6871	10.8387	NaN	0.01959
35	E04	1.5201	0.37951	6.0883	NaN	0.00054491
35	E06	6.3095	2.0438	19.479	NaN	0.01043
35	E07	43.9352	6.999	275.797	NaN	0.0015054
35	E10	60.2554	45.8234	79.2328	NaN	-0.0016876
35	E12	132.7052	53.852	327.02	NaN	0.0032685
35	E13	104.7888	49.7307	220.8029	NaN	-0.00013519
35	E14	75.5012	55.4798	102.7479	NaN	0.020763
35	E15	117.1661	23.5519	582.878	NaN	0.0015054
35	E16	56.451	29.5684	107.7742	NaN	-0.0030265
35	E21	30.3247	10.2156	90.0181	NaN	-0.0036857
35	E22	9.7607	1.4084	67.6475	NaN	0.0015054
35	E24	70.534	20.3125	244.9251	NaN	0.00027331
35	E26	31.9519	4.9134	207.7822	NaN	-0.001232
35	E28	7.7911	2.9361	20.6745	NaN	0.0074751
35	E41	50.2121	8.1505	309.3391	NaN	-0.001232
35	E50	117.1661	23.5519	582.878	NaN	0.0015054
35	E53	23.4305	3.5151	156.1793	NaN	-0.001232
35	E61	8.7843	1.264	61.0483	NaN	0.0015054
35	E66	26.4431	20.7546	33.6906	3.5687e-10	0.0088238
35	E73	3.6967	0.52438	26.0606	NaN	-0.0024606
35	E74	5.8551	0.83558	41.0276	NaN	0.0015054
35	E78	17.8095	13.3818	23.7024	2.1666e-07	-0.026688
35	E79	9.3547	4.6755	18.7166	NaN	-0.0040513
35	E80	6.7564	0.96665	47.2236	NaN	0.00027331
35	E83	2.8314	0.40066	20.0086	NaN	-0.001232
35	E84	44.2282	15.2516	128.2578	NaN	0.0047583
35	E85	43.9352	6.999	275.797	NaN	-0.001232
35	E86	3.9461	0.56015	27.7997	NaN	0.0017735
35	E87	10.0992	4.5511	22.4109	NaN	-0.0055463
35	E88	22.1813	8.5291	57.6862	NaN	-0.00040683
35	E89	5.6661	0.80818	39.7245	NaN	0.00027331
35	F06	6.3877	0.91295	44.6927	NaN	-0.0024606
35	F07	3.6204	0.51345	25.5282	NaN	0.0015054
35	F09	21.9659	3.2815	147.035	NaN	-0.001232
35	F10	4.2558	2.6491	6.8369	0.010798	-0.021828
35	F11	2.477	0.61959	9.9027	NaN	0.0017735
35	F13	2.0029	0.50053	8.0147	NaN	0.0017735
35	F17	4.6386	2.9542	7.2833	0.0068722	-0.019877
35	F19	2.0198	0.64978	6.2786	NaN	0.0020399
35	F20	5.6835	2.9423	10.9784	NaN	0.0028293
35	F21	10.0397	1.4498	69.5262	NaN	0.0030055
35	F23	1.5117	0.21313	10.7225	NaN	-0.00095524
35	F25	9.0317	4.0651	20.0661	NaN	0.0023047
35	F31	4.0267	1.2996	12.477	NaN	-0.0021803
35	F32	2.4374	1.3705	4.3346	0.076936	0.0074834
35	F33	4.757	2.3671	9.5596	NaN	0.0055222
35	F34	5.9712	1.5039	23.7082	NaN	0.00027331
35	F41	1.3923	0.44746	4.3323	NaN	0.0062431
35	F43	0.86003	0.27616	2.6783	NaN	0.001083
35	F44	3.1921	0.45217	22.5354	NaN	-0.0024606
35	F45	1.6037	0.40046	6.4224	NaN	-0.00095524
35	F50	3.5739	0.8959	14.2572	NaN	0.0030055
35	F60	4.0203	1.9075	8.4733	NaN	0.001083
35	F61	3.2215	0.45636	22.7405	NaN	-0.0024606
35	F70	7.6607	1.9359	30.3145	NaN	-0.0024606
35	F71	10.3351	1.4937	71.5121	NaN	0.0015054
35	F79	5.8551	0.83558	41.0276	NaN	-0.001232
35	G06	50.2121	8.1505	309.3391	NaN	0.0015054
35	G08	50.2121	8.1505	309.3391	NaN	0.0015054
35	G20	117.1661	23.5519	582.878	NaN	-0.001232
35	G21	25.1044	3.7845	166.5306	NaN	0.0015054
35	G40	3.0134	1.5563	5.8346	NaN	-0.0058888
35	G41	9.7607	1.4084	67.6475	NaN	-0.0024606
35	G43	1.6644	0.53514	5.1767	NaN	0.0047583
35	G44	3.0345	1.1361	8.1055	NaN	0.0047583
35	G45	11.0494	3.6065	33.8525	NaN	-0.00095524
35	G47	3.412	1.5261	7.6283	NaN	-0.00013519
35	G51	1.7719	0.25	12.5588	NaN	-0.00095524
35	G56	1.6967	0.54555	5.2769	NaN	0.0067438
35	G57	8.9224	2.2604	35.2193	NaN	-0.0024606
35	G60	31.9519	4.9134	207.7822	NaN	-0.001232
35	G62	17.3951	5.7365	52.7479	NaN	-0.00068018
35	G63	142.0342	65.9153	306.0552	NaN	-0.00312
35	G93	2.8778	0.40729	20.3343	NaN	0.00027331
35	G97	5.6661	0.80818	39.7245	NaN	-0.001232
35	G99	58.5814	9.7529	351.8724	NaN	0.0015054
35	H00	3.1073	0.44005	21.9417	NaN	-0.001232
35	H04	8.1712	1.1737	56.8856	NaN	-0.0024606
35	H10	5.6661	0.80818	39.7245	NaN	0.0015054
35	H21	64.1212	18.21	225.7846	NaN	-0.0024606
35	H25	18.7376	7.9224	44.3171	NaN	-0.0019018
35	H26	11.0152	2.8022	43.2997	NaN	0.00054491
35	H28	176.3452	65.7473	472.9875	NaN	0.00027331
35	H33	17.5357	8.8341	34.8085	NaN	-0.0025614
35	H35	34.9789	20.5907	59.421	6.6769e-06	-0.0085684
35	H36	234.5158	178.1234	308.7616	0	-0.00078111
35	H40	9.3986	2.3833	37.064	NaN	0.0032685
35	H43	89.9852	48.8395	165.7951	NaN	-0.0040513
35	H47	8.1712	1.1737	56.8856	NaN	0.00027331
35	H50	2.7215	0.38499	19.238	NaN	-0.001232
35	H52	6.7523	2.1887	20.8311	NaN	0.0032685
35	H53	5.823	1.4662	23.1265	NaN	-0.0024606
35	H54	21.3692	5.5502	82.275	NaN	0.00054491
35	H61	5.0909	0.72498	35.7497	NaN	-0.001232
35	H65	5.5042	1.385	21.874	NaN	0.00027331
35	H81	3.878	1.4535	10.3465	NaN	0.0020399
35	H90	2.4547	0.34699	17.3652	NaN	0.00054491
35	H93	1.355	0.33819	5.429	NaN	0.0017735
35	I05	27.0357	4.0984	178.3434	NaN	0.0015054
35	I10	28.1464	22.098	35.8503	1.7938e-10	-0.030201
35	I11	22.109	7.3475	66.527	NaN	-0.0061256
35	I12	23.5068	6.1319	90.1145	NaN	0.0030055
35	I13	50.2121	8.1505	309.3391	NaN	-0.001232
35	I15	16.7351	2.4629	113.7115	NaN	-0.0024606
35	I20	6.3482	1.6001	25.1862	NaN	0.00027331
35	I21	9.2749	2.3513	36.585	NaN	0.0032685
35	I25	22.8684	12.0251	43.4892	NaN	0.00013477
35	I26	1.609	0.22691	11.4096	NaN	-0.0021803
35	I35	5.8551	0.83558	41.0276	NaN	0.0015054
35	I42	8.9224	2.2604	35.2193	NaN	-0.00095524
35	I47	3.5027	0.87792	13.9749	NaN	0.0017735
35	I48	7.9726	2.5894	24.5476	NaN	-0.00095524
35	I49	2.2074	0.31181	15.6261	NaN	0.0015054
35	I50	26.2915	10.1686	67.9778	NaN	-0.0046202
35	I51	3.3765	0.47853	23.8246	NaN	-0.0024606
35	I61	6.6288	0.94807	46.3487	NaN	-0.001232
35	I62	16.7351	2.4629	113.7115	NaN	-0.001232
35	I70	15.0019	3.8469	58.5038	NaN	-0.0021803
35	I71	35.2636	9.4225	131.974	NaN	0.00027331
35	I73	21.8398	8.3937	56.8256	NaN	0.0020399
35	I77	11.7136	1.6995	80.7348	NaN	0.00027331
35	I79	117.1661	23.5519	582.878	NaN	-0.0036857
35	I80	4.3977	1.6495	11.7247	NaN	-0.00040683
35	I83	0.20952	0.029432	1.4915	NaN	-0.0024606
35	I84	0.80122	0.19976	3.2137	NaN	-0.00095524
35	I85	14.0569	2.0531	96.2448	NaN	-0.001232
35	I89	7.3197	1.0489	51.0799	NaN	-0.001232
35	I95	2.1373	0.53426	8.5502	NaN	-0.0021803
35	I99	14.6428	2.1422	100.0892	NaN	0.00027331
35	J01	1.3805	0.19456	9.7953	NaN	0.00027331
35	J03	0.66743	0.093877	4.7451	NaN	-0.001232
35	J05	15.9743	2.3459	108.7774	NaN	-0.001232
35	J06	2.2109	0.71148	6.8706	NaN	-0.00068018
35	J15	11.1184	4.6566	26.5475	NaN	0.0023047
35	J18	5.4009	2.8882	10.0996	NaN	0.0038592
35	J20	6.9494	2.6158	18.4625	NaN	0.0023047
35	J22	5.8551	0.83558	41.0276	NaN	-0.001232
35	J30	1.58	0.2228	11.2045	NaN	-0.00095524
35	J32	2.0542	0.91741	4.5995	NaN	0.0040475
35	J33	3.5739	0.8959	14.2572	NaN	0.0017735
35	J34	0.64853	0.242	1.738	NaN	0.0020399
35	J35	0.23671	0.033255	1.6849	NaN	0.0015054
35	J37	8.3659	1.2024	58.2087	NaN	-0.001232
35	J40	4.4297	1.1123	17.6413	NaN	0.00027331
35	J44	7.2336	2.7239	19.21	NaN	-0.0019018
35	J45	3.191	1.4269	7.136	NaN	0.0030892
35	J69	12.8188	3.2728	50.2088	NaN	0.00027331
35	J80	29.289	4.4691	191.9481	NaN	0.0015054
35	J81	35.1475	5.4556	226.4355	NaN	0.00027331
35	J85	27.0357	4.0984	178.3434	NaN	-0.0024606
35	J86	24.3176	6.3538	93.0697	NaN	-0.0021803
35	J90	3.2817	0.46497	23.1621	NaN	0.00027331
35	J93	2.6799	0.37906	18.9461	NaN	-0.001232
35	J94	19.5249	2.8965	131.6138	NaN	0.0015054
35	J95	19.5249	2.8965	131.6138	NaN	-0.001232
35	J98	10.0606	3.8033	26.6129	NaN	0.0047583
35	K02	3.7059	0.92922	14.7797	NaN	0.00054491
35	K04	3.3684	0.84403	13.4425	NaN	-0.0049073
35	K05	10.9813	1.5899	75.8444	NaN	-0.001232
35	K10	7.9854	1.1465	55.6213	NaN	-0.001232
35	K12	5.0318	1.265	20.0154	NaN	0.00054491
35	K21	2.8138	1.3334	5.9378	NaN	-0.0040513
35	K22	6.181	1.5574	24.5308	NaN	-0.0036857
35	K25	4.634	1.1641	18.4476	NaN	-0.003402
35	K26	5.9712	1.5039	23.7082	NaN	0.00027331
35	K29	2.7471	1.663	4.5381	0.042712	-0.0035745
35	K31	3.4769	0.49289	24.5261	NaN	0.00027331
35	K35	0.33656	0.047295	2.395	NaN	-0.00095524
35	K36	1.6547	0.23338	11.7317	NaN	0.00027331
35	K37	2.2499	0.31786	15.9252	NaN	-0.00095524
35	K40	0.68545	0.17085	2.75	NaN	0.0017735
35	K42	1.109	0.15618	7.8747	NaN	0.0015054
35	K43	4.0944	1.0274	16.3167	NaN	0.00027331
35	K44	2.5354	1.0507	6.1181	NaN	-0.00068018
35	K45	10.0397	1.4498	69.5262	NaN	0.0045005
35	K51	2.5035	0.62626	10.0082	NaN	-0.0024606
35	K52	0.90741	0.2914	2.8257	NaN	0.0082135
35	K55	15.9743	2.3459	108.7774	NaN	-0.001232
35	K56	5.133	1.9272	13.671	NaN	0.00081481
35	K57	1.8663	0.26339	13.2246	NaN	-0.001232
35	K59	2.0716	0.66648	6.4389	NaN	0.0023047
35	K60	0.8276	0.11646	5.8813	NaN	-0.001232
35	K61	3.5643	1.3354	9.5137	NaN	-0.0049073
35	K63	1.3751	0.19379	9.7569	NaN	-0.0024606
35	K65	16.0765	5.2903	48.8544	NaN	0.0020399
35	K66	2.3925	0.59836	9.5666	NaN	0.0045005
35	K70	21.4679	10.8566	42.4507	NaN	-0.012166
35	K71	20.6083	9.398	45.1908	NaN	-0.0070464
35	K72	15.9743	2.3459	108.7774	NaN	0.0017735
35	K74	27.8388	10.7909	71.82	NaN	0.0020399
35	K75	10.5217	2.674	41.4003	NaN	-0.0024606
35	K76	16.2617	11.1674	23.6798	1.0689e-05	-0.0033858
35	K80	1.6648	0.78801	3.5174	NaN	0.0030892
35	K81	4.6037	1.1564	18.3279	NaN	0.00027331
35	K83	5.5761	0.79515	39.1034	NaN	-0.001232
35	K85	14.7037	7.9255	27.2787	NaN	-0.006464
35	K86	28.5848	13.1553	62.1112	NaN	-0.00013519
35	K90	12.7816	4.1836	39.05	NaN	0.0035298
35	K92	6.3645	2.8561	14.1825	NaN	-0.00312
35	L02	2.4505	1.0154	5.9139	NaN	0.0040475
35	L03	2.738	0.68522	10.9403	NaN	0.0017735
35	L05	1.1023	0.27499	4.4188	NaN	-0.0024606
35	L08	8.57	1.2324	59.5947	NaN	0.0015054
35	L20	2.472	0.34946	17.4868	NaN	-0.0024606
35	L23	3.2215	0.45636	22.7405	NaN	0.0015054
35	L40	4.8825	1.5779	15.1079	NaN	-0.005835
35	L68	31.9519	4.9134	207.7822	NaN	0.0015054
35	L70	6.0571	0.8649	42.4192	NaN	-0.0024606
35	L72	2.821	0.90869	8.7579	NaN	-0.00068018
35	L90	1.928	0.27214	13.659	NaN	-0.001232
35	L93	8.7843	1.264	61.0483	NaN	0.00027331
35	L97	18.4971	2.736	125.0528	NaN	-0.001232
35	M19	2.0765	0.29323	14.7054	NaN	-0.0024606
35	M23	0.22022	0.030936	1.5676	NaN	-0.001232
35	M25	0.97302	0.13698	6.9119	NaN	0.0030055
35	M32	4.8118	0.68469	33.8159	NaN	0.0017735
35	M35	5.243	0.74695	36.8018	NaN	-0.001232
35	M42	2.8544	0.40394	20.1701	NaN	0.0045005
35	M51	1.4952	0.7076	3.1595	NaN	0.00013477
35	M53	0.84362	0.11872	5.9948	NaN	0.00027331
35	M54	2.4518	1.4361	4.1859	0.065553	0.0098842
35	M62	6.7114	1.6928	26.6079	NaN	0.0030055
35	M67	0.90931	0.22675	3.6465	NaN	-0.00095524
35	M70	1.8564	0.26199	13.1548	NaN	0.0015054
35	M72	13.3028	3.3996	52.0542	NaN	0.0017735
35	M79	1.2748	0.17961	9.0481	NaN	-0.00095524
35	M81	8.1569	2.65	25.1074	NaN	0.0032685
35	M87	3.0532	0.43232	21.5629	NaN	0.0015054
35	N05	18.4971	2.736	125.0528	NaN	-0.001232
35	N08	178.1529	94.8508	334.6144	NaN	-0.00312
35	N10	1.3181	0.18573	9.3539	NaN	0.0015054
35	N13	0.51583	0.072523	3.6688	NaN	0.00027331
35	N17	14.9387	5.6859	39.2487	NaN	-0.0016251
35	N18	31.8	19.6216	51.537	3.9706e-06	-0.010648
35	N19	16.0765	5.2903	48.8544	NaN	0.00081481
35	N20	0.5956	0.14843	2.3899	NaN	0.00027331
35	N23	2.0394	0.6561	6.3393	NaN	0.0017735
35	N28	3.6582	0.51885	25.7917	NaN	0.0017735
35	N32	7.3197	1.0489	51.0799	NaN	-0.001232
35	N34	15.9743	2.3459	108.7774	NaN	0.0015054
35	N39	2.3786	1.1809	4.7909	NaN	0.015488
35	N40	35.1475	5.4556	226.4355	NaN	-0.001232
35	N43	4.4461	0.632	31.2778	NaN	-0.0024606
35	N44	7.9854	1.1465	55.6213	NaN	-0.001232
35	N47	10.1783	5.4651	18.9563	NaN	-0.01575
35	N48	17.4505	7.3663	41.3395	NaN	-0.0061256
35	N61	2.9258	0.41414	20.6708	NaN	0.0045005
35	N64	3.7763	0.53578	26.6156	NaN	0.0015054
35	N73	0.71106	0.10003	5.0547	NaN	0.0015054
35	N76	0.89561	0.12605	6.3633	NaN	0.0045005
35	N83	0.7608	0.24426	2.3697	NaN	0.0059904
35	N84	4.528	1.881	10.8996	NaN	0.0074751
35	N85	6.5092	2.7107	15.6307	NaN	0.0089548
35	N87	0.36087	0.050715	2.5678	NaN	0.0030055
35	N90	3.1634	0.44805	22.334	NaN	0.0015054
35	N91	3.7763	0.53578	26.6156	NaN	0.0045005
35	N92	2.8326	1.407	5.7029	NaN	0.019174
35	N94	0.89561	0.12605	6.3633	NaN	0.0015054
35	N97	0.57666	0.14371	2.314	NaN	0.0059904
40	A02	2.3422	0.33432	16.409	NaN	0.00094721
40	A04	2.4184	0.78487	7.4519	NaN	-0.00027011
40	A08	4.9227	1.8709	12.9529	NaN	0.0039935
40	A09	3.4185	2.3026	5.0754	0.011154	0.00074474
40	A16	6.4675	2.1301	19.6371	NaN	-0.00027011
40	A26	8.2629	1.2246	55.7548	NaN	-0.00072202
40	A41	12.9216	7.4732	22.3422	0.00072495	-0.0024512
40	A46	3.3817	1.6968	6.7394	NaN	-0.0038505
40	A51	19.6265	3.1329	122.9539	NaN	-0.00072202
40	A53	8.2629	1.2246	55.7548	NaN	-0.00072202
40	A54	17.4456	2.7447	110.8856	NaN	0.00094721
40	A63	0.4264	0.060137	3.0234	NaN	-0.00072202
40	A74	14.2734	2.1993	92.6356	NaN	-0.00072202
40	B00	1.6266	0.40892	6.4706	NaN	-0.00049563
40	B02	1.7432	0.24789	12.259	NaN	-0.00072202
40	B08	11.2145	1.6939	74.2461	NaN	-0.00072202
40	B15	6.2795	0.91891	42.9114	NaN	-0.00072202
40	B16	6.179	2.3576	16.1943	NaN	0.00044951
40	B17	2.0261	0.51025	8.0456	NaN	0.00044951
40	B18	3.8193	2.061	7.0777	NaN	-0.0019663
40	B24	1.1282	0.15982	7.9645	NaN	-0.00072202
40	B35	9.549	4.6386	19.6573	NaN	-0.003367
40	B36	13.4942	4.5615	39.9193	NaN	-0.00049563
40	B37	1.893	0.61318	5.844	NaN	-0.0012153
40	B44	11.2145	1.6939	74.2461	NaN	-0.00072202
40	B86	7.136	1.05	48.4988	NaN	0.00094721
40	B90	6.5412	0.95881	44.6253	NaN	-0.00072202
40	B99	3.8263	1.6045	9.1245	NaN	0.001614
40	C18	4.3652	1.1108	17.1544	NaN	-0.0014428
40	C23	78.5102	19.5953	314.5575	NaN	-0.00072202
40	C25	12.5773	3.3216	47.6236	NaN	-0.0014428
40	C34	4.9112	1.2528	19.2531	NaN	-0.0014428
40	C38	7.8497	1.1603	53.1069	NaN	-0.00072202
40	C50	1.0432	0.33687	3.2303	NaN	0.0037765
40	C54	11.2294	2.9474	42.783	NaN	0.0018924
40	C55	12.0773	1.8344	79.5122	NaN	0.00094721
40	C62	0.77975	0.11021	5.5166	NaN	-0.0014428
40	C71	5.1874	1.7005	15.824	NaN	-0.00049563
40	C73	1.0051	0.14227	7.1009	NaN	0.00094721
40	C78	4.9863	2.2608	10.9976	NaN	-4.5455e-05
40	C81	1.7432	0.24789	12.259	NaN	-0.00072202
40	D05	5.8142	0.84832	39.8497	NaN	0.00094721
40	D06	0.33051	0.046586	2.3449	NaN	0.00094721
40	D10	1.8904	0.26906	13.2815	NaN	-0.00072202
40	D12	4.9595	2.0864	11.7893	NaN	-0.0035982
40	D13	6.3027	2.4058	16.512	NaN	0.00044951
40	D16	2.9484	0.95871	9.0676	NaN	-0.0028809
40	D17	1.5703	0.70582	3.4937	NaN	-0.00098855
40	D18	1.286	0.32281	5.1234	NaN	0.0011703
40	D21	0.88568	0.12527	6.2619	NaN	0.00094721
40	D22	0.98299	0.24641	3.9214	NaN	-0.00049563
40	D23	0.51169	0.072204	3.6262	NaN	-0.0014428
40	D25	0.6619	0.29682	1.476	NaN	0.0093804
40	D27	0.85171	0.21338	3.3996	NaN	0.0018924
40	D31	6.2795	0.91891	42.9114	NaN	-0.00072202
40	D33	3.4879	0.50146	24.2605	NaN	-0.00072202
40	D35	5.2513	1.9978	13.8032	NaN	0.0039935
40	D37	3.6834	1.3944	9.7297	NaN	0.00067298
40	D38	5.4261	1.7803	16.5378	NaN	-0.0021625
40	D44	7.8597	2.0317	30.4064	NaN	0.00022519
40	D48	0.66957	0.21594	2.0762	NaN	0.0011703
40	D50	3.0708	1.8792	5.0181	0.030402	0.016589
40	D53	2.5727	0.36775	17.9979	NaN	-0.00072202
40	D55	157.0219	145.7272	169.192	NaN	-0.00072202
40	D56	18.8936	6.5186	54.7618	NaN	-0.00049563
40	D59	7.136	1.05	48.4988	NaN	0.00094721
40	D61	2.9612	0.42433	20.6655	NaN	0.00094721
40	D62	1.8917	0.47611	7.5161	NaN	-0.0014428
40	D63	7.7825	2.9846	20.2934	NaN	0.001614
40	D64	4.3092	2.5075	7.4055	0.016856	-0.0036414
40	D68	3.3144	1.2533	8.7653	NaN	-0.0026509
40	D69	3.0271	1.1436	8.0126	NaN	-0.0012153
40	D70	3.2732	0.82887	12.9256	NaN	-0.00049563
40	D75	7.0471	2.3259	21.3515	NaN	-0.00027011
40	D80	8.2629	1.2246	55.7548	NaN	0.00094721
40	D86	1.8256	0.45934	7.2556	NaN	-0.00049563
40	E03	6.496	4.5626	9.2486	0.00060216	0.027614
40	E04	0.72009	0.2701	1.9198	NaN	0.00067298
40	E05	2.9467	1.4092	6.1618	NaN	0.0029893
40	E06	3.8829	1.6285	9.2581	NaN	0.0023337
40	E07	6.0379	0.8822	41.324	NaN	0.00094721
40	E10	39.3755	32.5605	47.617	NaN	0.0041157
40	E12	68.0777	41.3098	112.1905	NaN	-0.0021937
40	E13	70.698	48.0702	103.9775	NaN	-0.0055174
40	E14	50.2216	41.8815	60.2225	NaN	0.00034156
40	E15	31.4032	5.4317	181.5582	NaN	0.00022519
40	E16	32.9329	20.5246	52.8428	5.4484e-06	-0.0071622
40	E21	7.2641	2.3994	21.9913	NaN	-0.0028809
40	E24	14.2734	2.1993	92.6356	NaN	-0.00072202
40	E27	7.136	1.05	48.4988	NaN	-0.00072202
40	E28	3.9782	1.0106	15.6603	NaN	0.0018924
40	E32	44.9265	13.8921	145.2899	NaN	0.00022519
40	E46	26.2059	7.3788	93.071	NaN	0.0018924
40	E61	9.6996	3.7426	25.1384	NaN	0.0047155
40	E63	39.2544	7.1779	214.6725	NaN	-0.00072202
40	E65	1.2649	0.17933	8.9215	NaN	-0.00072202
40	E66	20.0202	17.1595	23.3578	4.18e-13	0.02723
40	E67	78.5102	19.5953	314.5575	NaN	0.00094721
40	E68	8.7221	1.2964	58.6798	NaN	-0.00072202
40	E72	15.7224	4.2129	58.675	NaN	0.00022519
40	E73	4.2567	1.6143	11.2239	NaN	-0.00098855
40	E78	15.883	13.5378	18.6344	2.2675e-11	-0.037457
40	E79	6.4506	4.2137	9.8751	0.0018288	0.0010135
40	E83	1.2856	0.18229	9.0668	NaN	-0.00072202
40	E84	11.2145	1.6939	74.2461	NaN	-0.0014428
40	E85	26.1691	4.3658	156.8614	NaN	0.00094721
40	E86	6.4314	2.4559	16.8424	NaN	-0.00027011
40	E87	8.6896	5.2817	14.2962	0.0015452	0.0012847
40	E88	29.1167	19.9546	42.4855	6.8898e-07	0.0010135
40	E89	2.8535	0.40861	19.9272	NaN	0.00022519
40	E90	157.0219	145.7272	169.192	NaN	-0.00072202
40	F03	34.9422	10.2691	118.8961	NaN	0.0011703
40	F04	52.3397	10.5453	259.7781	NaN	0.00094721
40	F05	4.4849	0.64887	30.9992	NaN	-0.00072202
40	F06	4.8165	1.5768	14.7127	NaN	0.00067298
40	F07	5.0877	2.141	12.0897	NaN	-0.00027011
40	F09	7.8497	1.1603	53.1069	NaN	0.00094721
40	F10	2.8201	2.0831	3.8178	0.0082553	-0.020962
40	F11	3.683	1.5438	8.7863	NaN	0.0013926
40	F13	4.0791	2.2654	7.3451	0.024887	0.0013383
40	F16	14.2734	2.1993	92.6356	NaN	0.00094721
40	F17	6.5712	5.2733	8.1884	1.243e-05	-0.019494
40	F19	2.2726	1.0233	5.0471	NaN	-0.00098855
40	F20	3.643	2.1966	6.0419	0.021068	0.0067092
40	F21	6.2795	0.91891	42.9114	NaN	0.00094721
40	F22	1.4391	0.20426	10.1396	NaN	-0.00072202
40	F23	2.5796	0.9732	6.8377	NaN	0.0030545
40	F25	4.4326	2.4633	7.9762	0.020357	0.0095853
40	F29	6.2872	1.6137	24.4957	NaN	-0.00049563
40	F30	2.66	0.38043	18.5981	NaN	-0.00072202
40	F31	2.5272	1.2074	5.2897	NaN	0.0058655
40	F32	4.1312	3.2145	5.3092	0.00055055	0.016338
40	F33	4.7912	3.2788	7.0011	0.0029322	0.01179
40	F34	4.9863	2.2608	10.9976	NaN	0.0042097
40	F41	3.023	1.9657	4.6488	0.02174	0.00030672
40	F43	1.4976	0.89992	2.4921	0.21132	0.00079437
40	F44	4.5989	1.746	12.1133	NaN	0.00044951
40	F45	3.6711	2.1339	6.3157	0.025427	-0.0010273
40	F48	1.8691	0.47039	7.4272	NaN	0.0011703
40	F50	3.4192	1.1137	10.4974	NaN	0.0037765
40	F55	3.4121	0.49032	23.7443	NaN	0.00094721
40	F60	4.0897	2.607	6.4158	0.010268	0.0044905
40	F61	3.0212	0.7642	11.9438	NaN	-0.0012153
40	F65	52.3397	10.5453	259.7781	NaN	-0.00072202
40	F68	31.4032	5.4317	181.5582	NaN	-0.00072202
40	F70	8.0511	3.4166	18.9721	NaN	0.0030545
40	F71	3.4121	0.49032	23.7443	NaN	0.00094721
40	F72	13.1015	3.4684	49.4891	NaN	0.00022519
40	F79	9.1168	4.1778	19.895	NaN	0.002553
40	F98	39.3103	11.8096	130.851	NaN	0.00022519
40	G04	2.3422	0.33432	16.409	NaN	-0.0014428
40	G20	12.0773	1.8344	79.5122	NaN	-0.0014428
40	G21	8.7221	1.2964	58.6798	NaN	0.00094721
40	G31	18.4974	5.021	68.1442	NaN	-0.0014428
40	G35	2.2187	1.1105	4.433	NaN	0.0011174
40	G40	3.4019	2.3244	4.979	0.0098963	-0.0041723
40	G43	0.87645	0.3289	2.3355	NaN	0.0030545
40	G44	2.1503	1.0761	4.297	NaN	0.0020544
40	G45	6.5511	3.1596	13.5828	NaN	0.0032727
40	G46	7.136	1.05	48.4988	NaN	0.0018924
40	G47	4.3765	3.032	6.3171	0.0034873	-0.0092485
40	G51	0.69954	0.098827	4.9516	NaN	0.0018924
40	G56	1.4161	0.76058	2.6365	NaN	0.0010651
40	G57	1.2649	0.17933	8.9215	NaN	-0.00072202
40	G58	3.5785	1.3543	9.4559	NaN	0.0013926
40	G62	13.7403	8.1273	23.2299	0.00044965	-0.0017735
40	G63	74.6445	44.8345	124.2748	NaN	0.0015584
40	G71	4.1307	0.59629	28.6151	NaN	-0.0014428
40	G72	7.8497	1.1603	53.1069	NaN	-0.00072202
40	G82	1.2547	0.17788	8.8506	NaN	0.00094721
40	G83	1.9135	0.27239	13.4416	NaN	-0.0014428
40	G91	2.5727	0.36775	17.9979	NaN	0.00022519
40	G93	5.7153	2.4094	13.5572	NaN	0.0013926
40	G95	8.0032	2.6508	24.1634	NaN	0.0011703
40	G97	4.1353	1.0512	16.2676	NaN	-0.0014428
40	G99	15.7009	2.442	100.9508	NaN	-0.0014428
40	H02	1.1881	0.16836	8.3842	NaN	0.00094721
40	H05	10.8421	2.8407	41.3804	NaN	-0.0014428
40	H11	2.5963	0.65549	10.2835	NaN	0.0028354
40	H20	2.3422	0.33432	16.409	NaN	-0.00049563
40	H21	12.0773	1.8344	79.5122	NaN	0.0018924
40	H25	9.9924	5.4583	18.2928	NaN	0.0079375
40	H26	6.179	2.3576	16.1943	NaN	0.001614
40	H33	3.4114	1.4289	8.1445	NaN	0.0023337
40	H34	15.2359	5.1841	44.7776	NaN	0.0011703
40	H35	14.1212	9.3198	21.3961	7.0229e-05	0.00917
40	H36	98.7804	78.5678	124.1929	1.0258e-13	0.0017702
40	H40	7.0738	3.2245	15.5183	NaN	0.0058655
40	H43	26.429	13.9774	49.973	NaN	0.0027716
40	H44	3.3395	0.47967	23.2495	NaN	-0.00072202
40	H47	2.452	0.35024	17.1668	NaN	0.00094721
40	H50	2.2276	0.56149	8.8377	NaN	0.00022519
40	H52	2.1661	0.54583	8.5959	NaN	0.0011703
40	H53	0.99869	0.14135	7.0559	NaN	0.0018924
40	H54	9.4446	3.1448	28.364	NaN	-0.0012153
40	H55	12.0773	1.8344	79.5122	NaN	-0.00072202
40	H57	15.3809	6.0445	39.138	NaN	-0.0012153
40	H59	26.1691	4.3658	156.8614	NaN	-0.00072202
40	H66	1.1884	0.29817	4.7364	NaN	-0.00027011
40	H81	1.3733	0.57196	3.2974	NaN	0.00067298
40	H90	0.75711	0.107	5.3572	NaN	-0.00072202
40	H91	1.8222	0.91124	3.644	NaN	-0.0021937
40	H93	0.83865	0.31468	2.2351	NaN	-0.0019337
40	H95	17.4456	2.7447	110.8856	NaN	-0.00072202
40	I10	19.2118	16.5288	22.3302	3.4661e-13	-0.0071128
40	I11	10.4508	5.0877	21.4672	NaN	-0.0014788
40	I12	10.4945	3.5081	31.3947	NaN	-0.0017058
40	I15	4.6222	1.1775	18.1433	NaN	0.0013926
40	I20	7.5515	4.325	13.1849	0.0041604	-0.0031614
40	I21	12.52	7.9831	19.6355	0.00021742	-0.0073985
40	I22	31.4032	5.4317	181.5582	NaN	-0.00072202
40	I23	78.5102	19.5953	314.5575	NaN	-0.00072202
40	I24	19.7359	8.6633	44.9601	NaN	0.001614
40	I25	14.7653	10.9517	19.907	2.0302e-06	-0.014229
40	I26	2.7581	1.2434	6.1179	NaN	0.002553
40	I27	8.9097	2.9609	26.8106	NaN	-0.00049563
40	I31	2.6156	0.37399	18.2931	NaN	0.00094721
40	I34	4.702	1.7857	12.3808	NaN	0.00044951
40	I35	3.3077	0.83773	13.0598	NaN	0.00022519
40	I40	6.8342	1.7584	26.5613	NaN	0.00022519
40	I42	11.7309	6.7698	20.3275	0.0010192	-0.00080286
40	I44	4.3652	1.1108	17.1544	NaN	-0.00049563
40	I45	5.2078	1.981	13.6908	NaN	0.00044951
40	I46	18.3584	8.026	41.9923	NaN	-0.00027011
40	I47	1.8127	0.58701	5.5978	NaN	0.0013926
40	I48	3.8968	1.7619	8.6186	NaN	-0.0026509
40	I49	2.3928	0.9022	6.3463	NaN	0.00044951
40	I50	15.7208	9.3313	26.4855	0.00026519	0.00084465
40	I51	6.819	3.1063	14.9692	NaN	-0.0031368
40	I60	1.6342	0.23223	11.5	NaN	-0.00072202
40	I63	14.2735	8.2756	24.6185	0.0005036	0.00084465
40	I64	3.5308	0.89515	13.9272	NaN	-0.0021625
40	I65	19.2543	8.44	43.9255	NaN	0.002553
40	I66	11.2294	2.9474	42.783	NaN	0.0011703
40	I67	4.6671	1.7723	12.2903	NaN	0.00067298
40	I69	11.1567	5.1397	24.2175	NaN	0.001614
40	I70	21.8943	12.582	38.0989	0.00012353	-0.0036199
40	I72	6.5493	1.683	25.4868	NaN	-0.0014428
40	I73	14.8274	8.6055	25.5478	0.00043638	-0.00057926
40	I74	17.941	7.834	41.0879	NaN	-0.0019337
40	I78	6.2795	0.91891	42.9114	NaN	-0.00072202
40	I79	78.6235	29.4245	210.0854	NaN	-0.0014428
40	I80	4.1612	2.4208	7.1528	0.01846	0.0010651
40	I81	22.4304	3.6484	137.9045	NaN	-0.00072202
40	I82	3.2798	1.2401	8.6747	NaN	0.001614
40	I83	0.7069	0.40884	1.2223	0.26375	0.00057445
40	I84	0.74249	0.35325	1.5606	NaN	-0.0029074
40	I85	3.0774	0.4413	21.4606	NaN	-0.00049563
40	I86	2.5963	0.65549	10.2835	NaN	-0.0014428
40	I87	2.5131	0.63426	9.9578	NaN	-0.0021625
40	I89	5.245	1.7198	15.9967	NaN	0.0011703
40	I95	3.5885	1.8729	6.8755	NaN	-0.0012526
40	I97	22.4618	6.2122	81.2157	NaN	0.00022519
40	I99	4.9055	0.71162	33.8161	NaN	-0.00072202
40	J00	3.6121	0.91608	14.2425	NaN	0.00022519
40	J01	1.9352	0.72863	5.14	NaN	0.00044951
40	J02	2.0003	0.50369	7.9438	NaN	-0.00049563
40	J03	1.5792	0.59392	4.199	NaN	0.0021134
40	J04	1.7432	0.24789	12.259	NaN	0.00022519
40	J06	0.99869	0.32246	3.093	NaN	0.0030545
40	J11	1.8904	0.26906	13.2815	NaN	-0.0021625
40	J12	9.8125	1.4688	65.5548	NaN	0.00094721
40	J13	15.7009	2.442	100.9508	NaN	0.00094721
40	J15	3.8649	1.7473	8.5488	NaN	-0.0007627
40	J18	2.7322	1.6711	4.4669	0.041491	-0.0017735
40	J20	7.7341	4.6938	12.7437	0.0022855	0.0027086
40	J21	5.0638	0.73532	34.8723	NaN	0.00022519
40	J22	4.3652	1.1108	17.1544	NaN	0.00044951
40	J30	0.72215	0.10204	5.1109	NaN	-0.00072202
40	J31	2.1495	0.30645	15.0777	NaN	-0.00072202
40	J32	0.59139	0.24577	1.423	NaN	-0.0036199
40	J33	1.2402	0.31124	4.9417	NaN	-0.0014428
40	J34	0.39885	0.17874	0.89001	NaN	-0.0040819
40	J35	0.28273	0.070655	1.1314	NaN	-0.00049563
40	J36	1.1123	0.279	4.4349	NaN	0.00022519
40	J37	2.0117	0.28654	14.1227	NaN	-0.00072202
40	J38	1.2402	0.31124	4.9417	NaN	0.00022519
40	J40	3.2798	1.2401	8.6747	NaN	0.00044951
40	J41	4.3603	0.63035	30.1616	NaN	-0.00072202
40	J42	5.9311	1.5199	23.1454	NaN	0.00022519
40	J44	10.7868	7.4334	15.653	9.5452e-05	0.0051219
40	J45	3.845	2.4502	6.0339	0.012377	0.0073337
40	J47	5.4131	0.78779	37.1954	NaN	-0.00072202
40	J67	9.8125	1.4688	65.5548	NaN	-0.00072202
40	J69	5.8213	1.491	22.7278	NaN	0.0011703
40	J82	2.6156	0.37399	18.2931	NaN	-0.0014428
40	J85	35.0417	14.7174	83.4335	NaN	-0.0028809
40	J90	4.1445	1.5713	10.932	NaN	-0.0012153
40	J93	5.9979	2.7265	13.1946	NaN	-4.5455e-05
40	J96	7.7744	3.9391	15.3442	NaN	-0.0014788
40	J98	4.3318	1.8191	10.3154	NaN	-0.00027011
40	K01	0.9502	0.13445	6.7153	NaN	-0.00072202
40	K02	1.5164	0.38103	6.0351	NaN	0.00022519
40	K04	2.1238	0.68851	6.5509	NaN	-0.0028809
40	K11	1.426	0.20238	10.0482	NaN	-0.00072202
40	K12	2.9858	0.97099	9.1813	NaN	-0.0012153
40	K13	6.8256	1.0023	46.4816	NaN	0.00094721
40	K14	7.136	1.05	48.4988	NaN	-0.00072202
40	K21	1.7825	1.0887	2.9184	0.12737	-0.0083375
40	K22	0.94446	0.13363	6.675	NaN	0.0021134
40	K25	5.3826	2.8198	10.2747	NaN	-0.007877
40	K26	1.8691	0.47039	7.4272	NaN	-0.0021625
40	K29	2.2919	1.681	3.1249	0.02042	-0.001501
40	K30	2.9612	0.42433	20.6655	NaN	0.00094721
40	K31	3.3498	1.2668	8.8577	NaN	0.001614
40	K35	0.18134	0.025536	1.2877	NaN	-0.00027011
40	K36	0.70268	0.099273	4.9737	NaN	0.00094721
40	K37	1.3881	0.19696	9.7834	NaN	-0.0021625
40	K40	0.64888	0.29098	1.447	NaN	-0.0057428
40	K42	2.0169	0.96242	4.2267	NaN	-0.0017058
40	K43	3.0527	1.3773	6.7662	NaN	0.0042097
40	K44	1.0251	0.488	2.1531	NaN	-0.00053772
40	K46	2.8535	0.40861	19.9272	NaN	0.00094721
40	K50	0.87704	0.28306	2.7175	NaN	0.0011703
40	K51	1.8496	0.6962	4.9138	NaN	0.0013926
40	K52	1.952	1.1925	3.1952	0.10021	-0.0010656
40	K55	5.4131	0.78779	37.1954	NaN	-0.00072202
40	K56	1.6201	0.60936	4.3071	NaN	0.0013926
40	K57	1.6277	0.67839	3.9054	NaN	-0.00027011
40	K59	2.0419	1.0215	4.0812	NaN	0.00349
40	K60	0.52655	0.13173	2.1047	NaN	0.0011703
40	K61	1.636	0.73546	3.6392	NaN	-0.0043142
40	K62	0.82255	0.20605	3.2837	NaN	0.00044951
40	K63	2.2208	1.0602	4.6519	NaN	-0.0007627
40	K65	2.8052	0.70888	11.1005	NaN	-0.0014428
40	K66	1.29	0.41695	3.9911	NaN	0.0011703
40	K70	4.3117	2.3956	7.7605	0.021773	-0.0031614
40	K71	13.7966	8.4554	22.5116	0.00027424	-0.0031614
40	K73	5.5147	1.4105	21.5606	NaN	0.0028354
40	K74	6.0023	2.2889	15.7399	NaN	0.00067298
40	K75	7.2454	2.7738	18.925	NaN	-0.0012153
40	K76	10.4252	8.3092	13.0801	6.9886e-07	-0.013731
40	K80	2.2305	1.5508	3.2081	0.035372	0.0061586
40	K82	3.111	0.78724	12.294	NaN	-0.00049563
40	K83	7.2379	3.0644	17.0951	NaN	-0.003367
40	K85	6.6359	4.1951	10.497	0.0024348	-0.0031858
40	K86	18.3226	12.0447	27.8725	2.3411e-05	-0.012534
40	K90	7.416	2.8407	19.3602	NaN	0.0023337
40	K91	3.5673	0.51312	24.7997	NaN	-0.00072202
40	K92	2.352	1.0593	5.2225	NaN	-0.00053772
40	L01	12.0773	1.8344	79.5122	NaN	-0.00072202
40	L02	3.2317	1.9781	5.2795	0.0265	0.0040656
40	L03	5.4694	3.1209	9.5853	0.010295	-0.0041005
40	L04	2.9064	0.41632	20.2896	NaN	-0.00072202
40	L05	1.2292	0.3972	3.8037	NaN	-0.0043142
40	L08	3.139	0.45031	21.8815	NaN	0.00094721
40	L13	52.3397	10.5453	259.7781	NaN	-0.00072202
40	L20	1.0524	0.149	7.4328	NaN	-0.00049563
40	L21	3.5673	0.51312	24.7997	NaN	-0.0014428
40	L23	1.1972	0.16966	8.4478	NaN	-0.00072202
40	L27	2.4735	0.62415	9.8025	NaN	0.0018924
40	L28	3.8284	0.55159	26.5713	NaN	-0.00072202
40	L29	4.6169	0.66852	31.8846	NaN	-0.00049563
40	L30	4.0845	1.7141	9.7332	NaN	0.00089559
40	L40	3.6352	1.8251	7.2407	NaN	-0.0014788
40	L43	14.2734	2.1993	92.6356	NaN	-0.00072202
40	L50	1.7326	0.56089	5.3518	NaN	0.0013926
40	L56	28.5885	8.143	100.3686	NaN	-0.0014428
40	L60	1.2349	0.17505	8.7122	NaN	-0.00072202
40	L68	24.1898	6.7455	86.7464	NaN	0.0018924
40	L71	7.8497	1.1603	53.1069	NaN	0.00094721
40	L72	0.63502	0.15894	2.5371	NaN	-0.0028809
40	L73	0.90619	0.12819	6.4061	NaN	-0.0014428
40	L81	16.55	4.4518	61.5267	NaN	0.00022519
40	L85	11.2444	3.7692	33.5445	NaN	-0.0012153
40	L89	8.7333	2.2664	33.6529	NaN	0.00022519
40	L92	1.6514	0.2347	11.6199	NaN	0.00044951
40	L93	3.0182	0.43265	21.0556	NaN	-0.00072202
40	L97	14.6652	5.7499	37.404	NaN	-0.00098855
40	L98	6.3614	2.6867	15.0623	NaN	0.00067298
40	M00	4.3603	0.63035	30.1616	NaN	-0.0014428
40	M02	2.9612	0.42433	20.6655	NaN	-0.00072202
40	M06	4.2281	1.6034	11.1495	NaN	0.00044951
40	M07	6.5412	0.95881	44.6253	NaN	-0.00072202
40	M10	9.6996	3.7426	25.1384	NaN	0.00044951
40	M13	3.727	1.4111	9.8436	NaN	-0.00098855
40	M16	1.2208	0.30635	4.8651	NaN	-0.00049563
40	M17	0.88301	0.22125	3.5241	NaN	-0.00049563
40	M19	0.95887	0.24034	3.8255	NaN	0.0021134
40	M20	0.32981	0.046487	2.3399	NaN	-0.00072202
40	M21	1.3759	0.19521	9.6983	NaN	0.0018924
40	M22	1.7914	0.67419	4.7602	NaN	0.0039935
40	M23	0.55211	0.28637	1.0645	NaN	0.0027716
40	M24	0.6578	0.16466	2.6279	NaN	0.0018924
40	M25	0.58604	0.14665	2.3419	NaN	0.0018924
40	M30	26.1691	4.3658	156.8614	NaN	0.00094721
40	M31	8.983	2.3338	34.5757	NaN	0.0018924
40	M32	3.9782	1.0106	15.6603	NaN	0.00022519
40	M41	3.2316	1.0519	9.9282	NaN	0.00044951
40	M42	0.72888	0.10299	5.1583	NaN	0.00094721
40	M43	0.96187	0.13611	6.7973	NaN	-0.00072202
40	M45	2.9924	0.75682	11.8315	NaN	-0.0014428
40	M46	2.7533	0.39402	19.2397	NaN	0.00094721
40	M47	3.3121	1.7277	6.3495	NaN	-0.00053772
40	M48	1.4799	0.2101	10.4242	NaN	0.00094721
40	M50	1.3364	0.50222	3.5561	NaN	0.00067298
40	M51	1.1105	0.71291	1.7299	0.49592	0.0037826
40	M53	1.1626	0.48393	2.7932	NaN	0.001614
40	M54	1.8744	1.3539	2.595	0.05008	0.0058714
40	M62	1.0966	0.15531	7.7429	NaN	-0.0014428
40	M65	1.5319	0.68847	3.4085	NaN	0.0037066
40	M67	0.32131	0.08031	1.2855	NaN	0.0021134
40	M70	2.1999	0.82897	5.8382	NaN	0.00044951
40	M71	0.99869	0.14135	7.0559	NaN	-0.00072202
40	M72	1.1881	0.16836	8.3842	NaN	0.0011703
40	M75	0.93291	0.35015	2.4855	NaN	-0.0019337
40	M77	0.99234	0.3204	3.0735	NaN	0.00044951
40	M79	1.0743	0.34695	3.3262	NaN	0.00044951
40	M80	16.55	4.4518	61.5267	NaN	0.00022519
40	M81	3.684	1.6648	8.1525	NaN	-0.0026789
40	M84	1.4525	0.20617	10.2327	NaN	-0.00072202
40	M86	13.5493	6.2812	29.2272	NaN	-0.0017058
40	M87	4.1274	1.7322	9.8342	NaN	0.00067298
40	M89	3.7863	0.961	14.9178	NaN	0.00022519
40	M94	0.8494	0.2128	3.3904	NaN	0.0028354
40	M95	0.62663	0.088488	4.4376	NaN	-0.00072202
40	M96	1.4525	0.20617	10.2327	NaN	-0.00072202
40	M99	2.3618	0.59566	9.3644	NaN	0.0011703
40	N03	9.8254	2.5625	37.6739	NaN	0.00044951
40	N04	20.3443	8.1267	50.9298	NaN	0.00067298
40	N05	3.5673	0.51312	24.7997	NaN	0.0018924
40	N08	39.4227	16.8162	92.4194	NaN	-0.00053772
40	N10	0.65554	0.092586	4.6414	NaN	0.00094721
40	N12	5.5538	1.8231	16.9194	NaN	0.0047155
40	N13	1.4963	0.71314	3.1396	NaN	0.0020544
40	N15	9.2352	1.3772	61.9277	NaN	0.00094721
40	N17	13.3561	7.3452	24.2862	NaN	-0.0024512
40	N18	14.8977	10.3161	21.5139	1.7939e-05	-0.0037246
40	N19	11.4214	5.5733	23.4061	NaN	-0.0021937
40	N20	1.1168	0.6168	2.022	0.54592	-9.0318e-05
40	N23	1.2266	0.51066	2.9463	NaN	-0.00098855
40	N25	31.4922	11.414	86.8896	NaN	-0.0021625
40	N26	6.0453	1.5499	23.5787	NaN	0.0018924
40	N28	6.0749	2.7621	13.3614	NaN	-0.0007627
40	N30	1.0815	0.15315	7.6367	NaN	0.0018924
40	N32	2.4143	0.34476	16.9065	NaN	0.00094721
40	N34	8.2629	1.2246	55.7548	NaN	0.00094721
40	N39	3.2162	2.2385	4.6209	0.0099709	0.028547
40	N40	7.8597	2.0317	30.4064	NaN	-0.0014428
40	N41	2.2742	0.32448	15.9399	NaN	-0.00072202
40	N43	4.7374	1.7994	12.4726	NaN	-0.0028809
40	N45	1.1364	0.16098	8.0218	NaN	-0.00072202
40	N46	1.0815	0.15315	7.6367	NaN	-0.00072202
40	N47	3.942	1.9804	7.8464	NaN	-0.0071667
40	N48	3.2732	0.82887	12.9256	NaN	-0.0021625
40	N49	2.66	0.38043	18.5981	NaN	-0.00072202
40	N61	1.494	0.21212	10.5226	NaN	0.00094721
40	N70	1.1733	0.44071	3.1237	NaN	0.0047155
40	N73	0.57521	0.14393	2.2988	NaN	0.0018924
40	N75	0.56135	0.079236	3.9769	NaN	0.0018924
40	N76	0.43111	0.060803	3.0567	NaN	0.0018924
40	N77	4.3603	0.63035	30.1616	NaN	0.00094721
40	N80	0.41895	0.13499	1.3002	NaN	0.0037765
40	N81	2.5086	0.81441	7.7274	NaN	0.0037765
40	N83	0.48045	0.1996	1.1564	NaN	0.0056525
40	N84	0.66171	0.24815	1.7645	NaN	0.0047155
40	N85	0.70225	0.17582	2.8049	NaN	0.0018924
40	N87	0.34307	0.085756	1.3724	NaN	0.0018924
40	N89	1.2064	0.17098	8.5124	NaN	0.00094721
40	N91	5.5538	1.8231	16.9194	NaN	0.0037765
40	N92	0.59984	0.29916	1.2027	NaN	0.013077
40	N93	0.84732	0.11982	5.9921	NaN	0.00094721
40	N94	0.37509	0.052884	2.6604	NaN	0.00094721
40	N95	5.6065	0.81693	38.4769	NaN	0.00094721
40	N97	0.15715	0.022126	1.1161	NaN	0.0028354
45	A01	24.0482	4.85	119.2415	NaN	0.0005319
45	A04	2.8093	1.4216	5.5516	NaN	0.0011944
45	A09	1.7482	1.192	2.5639	0.089611	0.0029885
45	A15	1.6026	0.2306	11.138	NaN	-0.00036511
45	A16	2.7512	1.0509	7.2026	NaN	0.00033324
45	A18	4.5085	0.67541	30.0953	NaN	-0.00036511
45	A23	18.036	3.3011	98.543	NaN	-0.00036511
45	A39	24.0482	4.85	119.2415	NaN	0.0005319
45	A40	18.0578	6.7689	48.1738	NaN	-0.00019801
45	A41	6.5965	4.3303	10.0486	0.0017931	-0.0033438
45	A46	4.5472	3.2555	6.3515	0.0020315	-0.0067558
45	A49	1.9863	0.65003	6.0696	NaN	-3.1256e-05
45	A51	2.7742	0.40568	18.9715	NaN	-0.00036511
45	A52	14.4373	4.1754	49.9191	NaN	0.00016679
45	A53	4.5085	0.67541	30.0953	NaN	-0.00036511
45	A56	14.4287	2.4979	83.3447	NaN	0.0005319
45	A59	7.214	1.1229	46.3442	NaN	0.0005319
45	A60	2.4042	0.34978	16.5258	NaN	-0.00036511
45	A63	0.46599	0.11696	1.8565	NaN	-0.00072991
45	A69	0.79218	0.11273	5.567	NaN	-0.00036511
45	A74	6.5581	1.0113	42.5271	NaN	-0.00036511
45	B00	0.38517	0.054506	2.7218	NaN	0.0015937
45	B02	2.4478	0.93302	6.4217	NaN	0.00033324
45	B08	4.5085	0.67541	30.0953	NaN	0.0005319
45	B16	1.8826	0.61558	5.7573	NaN	-0.0014586
45	B17	6.9215	4.4997	10.6467	0.0017268	-0.0045717
45	B18	3.0514	2.0562	4.5283	0.0165	-0.0058386
45	B19	3.6067	0.53354	24.3808	NaN	-0.00036511
45	B22	2.576	0.37566	17.6645	NaN	-0.00036511
45	B24	1.5034	0.56934	3.9698	NaN	-0.0005625
45	B34	3.2259	1.3676	7.6093	NaN	0.0017586
45	B35	3.7025	1.9556	7.0099	NaN	-0.0018757
45	B36	5.0701	1.9681	13.061	NaN	0.0013938
45	B37	5.426	3.5106	8.3863	0.0039877	0.0048386
45	B44	2.4872	0.36226	17.0762	NaN	-0.00036511
45	B48	18.036	3.3011	98.543	NaN	-0.00036511
45	B49	3.6067	0.53354	24.3808	NaN	0.0005319
45	B66	72.1459	68.68	75.7866	NaN	0.0005319
45	B86	16.0415	4.7205	54.5135	NaN	0.00016679
45	B90	2.0607	0.29838	14.2316	NaN	0.0005319
45	B94	3.7965	0.56312	25.5964	NaN	-0.00036511
45	B99	1.7332	0.78501	3.8268	NaN	-0.0014862
45	C16	1.045	0.14921	7.3181	NaN	0.0005319
45	C20	2.6091	0.85809	7.9333	NaN	0.00069804
45	C22	4.9235	1.6496	14.6945	NaN	-0.0010944
45	C23	14.4287	2.4979	83.3447	NaN	-0.00036511
45	C24	5.5491	0.84357	36.5026	NaN	-0.00036511
45	C25	3.0707	0.7905	11.9286	NaN	-0.00072991
45	C34	1.925	0.73114	5.0685	NaN	-0.0005625
45	C38	3.0055	0.4409	20.4871	NaN	0.0005319
45	C49	1.2433	0.17801	8.6832	NaN	-0.00036511
45	C50	0.28862	0.1084	0.76844	NaN	0.0037097
45	C53	1.4053	0.45779	4.3141	NaN	0.0021237
45	C54	2.8298	0.72675	11.0186	NaN	0.0010631
45	C55	6.0116	0.91988	39.2868	NaN	0.0005319
45	C56	2.2564	0.85892	5.9273	NaN	0.0021237
45	C62	1.0155	0.3298	3.1271	NaN	-0.0010944
45	C64	3.8442	1.636	9.0332	NaN	0.00086384
45	C67	0.81	0.11529	5.6908	NaN	0.0010631
45	C71	2.4272	0.92504	6.3686	NaN	-0.0014586
45	C73	1.1508	0.37413	3.5399	NaN	0.0015937
45	C77	0.2552	0.03605	1.8066	NaN	0.00016679
45	C78	1.628	0.81912	3.2357	NaN	0.0020873
45	C79	0.78328	0.25391	2.4163	NaN	0.00069804
45	C80	0.62131	0.088206	4.3764	NaN	0.0010631
45	C81	3.1851	1.0523	9.6402	NaN	-0.0010944
45	C83	1.414	0.20293	9.8526	NaN	-0.00036511
45	C84	4.2433	0.63332	28.4302	NaN	-0.00036511
45	C85	0.55864	0.079241	3.9383	NaN	-0.00036511
45	C90	2.1213	0.30742	14.6381	NaN	-0.00036511
45	C91	1.4423	0.20707	10.0458	NaN	0.0005319
45	C92	0.83827	0.11936	5.8872	NaN	-0.00036511
45	D06	0.43493	0.10913	1.7333	NaN	0.0015937
45	D11	1.045	0.14921	7.3181	NaN	0.00016679
45	D12	0.80284	0.30259	2.1301	NaN	0.00033324
45	D13	1.2223	0.30905	4.8345	NaN	0.00069804
45	D14	1.4717	0.21138	10.2468	NaN	-0.00072991
45	D16	0.37908	0.05364	2.679	NaN	-0.00036511
45	D17	0.54865	0.24686	1.2194	NaN	0.0010293
45	D18	1.444	0.69239	3.0115	NaN	-6.2357e-05
45	D21	0.96446	0.36391	2.5561	NaN	0.00033324
45	D22	0.69716	0.22584	2.1521	NaN	0.0012286
45	D23	0.59182	0.19156	1.8285	NaN	-0.00019801
45	D24	0.52786	0.22011	1.2659	NaN	0.0017586
45	D25	0.49441	0.32191	0.75934	0.069455	0.015167
45	D27	0.88978	0.37184	2.1291	NaN	0.0031817
45	D30	2.3267	0.33813	16.0097	NaN	0.00016679
45	D32	1.472	0.37309	5.8081	NaN	0.00016679
45	D33	1.1821	0.16911	8.2629	NaN	0.0005319
45	D34	2.1213	0.30742	14.6381	NaN	0.0010631
45	D35	1.9779	0.75147	5.2057	NaN	0.00033324
45	D36	1.3276	0.43222	4.0781	NaN	0.00033324
45	D37	1.5753	0.71286	3.4812	NaN	-0.0016542
45	D38	0.49351	0.069941	3.4823	NaN	-0.00036511
45	D39	0.44748	0.063377	3.1594	NaN	0.0010631
45	D40	2.4331	0.79908	7.4085	NaN	-0.0014586
45	D41	3.2259	1.3676	7.6093	NaN	0.0019231
45	D43	2.1879	0.83247	5.7502	NaN	-0.0005625
45	D44	2.8298	0.72675	11.0186	NaN	0.00016679
45	D46	3.7965	0.56312	25.5964	NaN	-0.00036511
45	D47	3.2327	1.0685	9.7804	NaN	-0.0010944
45	D48	0.64949	0.3383	1.2469	NaN	0.0033052
45	D50	2.5751	1.8769	3.5331	0.014155	0.015837
45	D53	0.78356	0.11149	5.5071	NaN	0.00016679
45	D56	7.218	1.9364	26.9048	NaN	-0.00072991
45	D59	4.124	1.0727	15.8549	NaN	-0.00019801
45	D61	4.1657	1.3872	12.5093	NaN	-0.0005625
45	D62	1.4726	0.55759	3.8894	NaN	0.00049934
45	D63	4.9501	2.5313	9.6803	NaN	0.0038313
45	D64	3.875	2.7833	5.3948	0.0035868	-0.0021979
45	D66	4.2433	0.63332	28.4302	NaN	0.00016679
45	D68	4.3472	2.5604	7.381	0.015985	0.0016877
45	D69	3.266	1.9528	5.4621	0.030107	-0.0001241
45	D70	3.4087	1.4467	8.0314	NaN	0.0006651
45	D72	2.0927	0.79572	5.5035	NaN	0.0010293
45	D75	3.2259	1.3676	7.6093	NaN	-0.00075933
45	D84	4.8091	0.72349	31.9667	NaN	0.0005319
45	D86	1.6711	0.70171	3.9798	NaN	-0.00092669
45	D89	4.5085	0.67541	30.0953	NaN	-0.00036511
45	E03	3.3478	2.535	4.4212	0.0028481	0.015564
45	E04	1.1959	0.795	1.799	0.35408	0.0065636
45	E05	2.2528	1.3873	3.6585	0.067412	0.0064055
45	E06	2.1201	1.1117	4.0433	NaN	0.0050419
45	E10	20.4766	17.6942	23.6966	NaN	0.010537
45	E12	26.9112	19.0877	37.9414	NaN	0.0021057
45	E13	26.047	19.163	35.4039	NaN	-0.0021469
45	E14	25.6051	22.6874	28.8981	NaN	0.0099663
45	E16	23.8118	17.2964	32.7816	1.0668e-06	-0.0053978
45	E20	6.0116	0.91988	39.2868	NaN	-0.00036511
45	E21	6.4725	3.5752	11.7178	NaN	0.00063233
45	E22	5.158	1.7315	15.3652	NaN	0.0015937
45	E23	7.6064	3.0063	19.2457	NaN	0.00033324
45	E24	4.8091	0.72349	31.9667	NaN	0.0005319
45	E26	6.0116	0.91988	39.2868	NaN	-0.00036511
45	E27	7.222	2.4657	21.1533	NaN	0.00069804
45	E28	1.9493	0.28181	13.4828	NaN	0.0005319
45	E32	14.4287	2.4979	83.3447	NaN	0.0010631
45	E35	72.1459	68.68	75.7866	NaN	-0.00036511
45	E41	4.8091	0.72349	31.9667	NaN	-0.00036511
45	E50	18.036	3.3011	98.543	NaN	0.0005319
45	E53	5.552	1.4648	21.0442	NaN	-0.0010944
45	E61	2.0235	0.66239	6.1813	NaN	0.0015937
45	E65	2.6768	1.2188	5.879	NaN	0.0011944
45	E66	11.0959	9.9811	12.3353	1.9973e-13	0.027545
45	E68	6.8742	1.8378	25.7125	NaN	0.00016679
45	E72	5.3463	1.4076	20.3063	NaN	-0.0010944
45	E73	1.1327	0.3682	3.4847	NaN	-0.0005625
45	E74	0.59561	0.084528	4.1969	NaN	-0.00036511
45	E75	14.4287	2.4979	83.3447	NaN	-0.00036511
45	E77	7.214	1.1229	46.3442	NaN	0.0005319
45	E78	9.3588	8.4386	10.3794	1.3183e-12	-0.02691
45	E79	5.6048	4.4423	7.0716	6.6529e-05	-0.01173
45	E80	3.3595	1.2887	8.7584	NaN	-0.0005625
45	E83	3.9562	1.9219	8.1437	NaN	0.0006651
45	E84	19.6996	7.4955	51.7742	NaN	-0.00019801
45	E85	4.8091	0.72349	31.9667	NaN	-0.00036511
45	E86	5.7391	3.2481	10.1406	0.010292	0.0018872
45	E87	4.8495	3.357	7.0057	0.0026018	0.0017454
45	E88	18.599	14.5881	23.7125	7.7628e-08	0.0028001
45	E89	3.7641	1.6011	8.8492	NaN	0.00049934
45	F03	4.2433	0.63332	28.4302	NaN	-0.00036511
45	F05	3.1851	1.0523	9.6402	NaN	-0.0010944
45	F06	3.2453	1.5707	6.7053	NaN	0.0010293
45	F07	3.3687	1.8354	6.1826	NaN	-0.00062197
45	F09	1.8493	0.26699	12.8087	NaN	0.00033324
45	F10	2.436	2.028	2.9261	0.0017911	-0.02784
45	F11	2.7508	1.3279	5.6981	NaN	-0.0023804
45	F12	1.3234	0.33492	5.2289	NaN	-0.00019801
45	F13	2.2268	1.3711	3.6165	0.069514	-0.00081773
45	F14	1.8493	0.26699	12.8087	NaN	-0.00036511
45	F17	4.2685	3.6777	4.9542	6.1481e-06	-0.029286
45	F19	2.2913	1.339	3.9209	0.079045	-0.0011513
45	F20	3.6632	2.6653	5.0346	0.0037075	-0.00076808
45	F21	3.0055	0.4409	20.4871	NaN	0.0005319
45	F22	1.9505	0.63813	5.9618	NaN	0.00069804
45	F23	1.1824	0.44682	3.1292	NaN	0.0017586
45	F25	4.32	3.0245	6.1706	0.0033958	0.0065167
45	F29	7.0881	3.0787	16.3192	NaN	0.0022879
45	F30	2.2906	0.58517	8.966	NaN	0.0010631
45	F31	1.5085	0.83886	2.7128	0.24045	0.00046695
45	F32	2.6268	2.2108	3.1212	0.00077466	0.011909
45	F33	2.3424	1.7323	3.1673	0.017488	0.0041095
45	F34	2.0079	1.0121	3.9835	NaN	0.00099561
45	F38	13.1247	3.7431	46.0202	NaN	-0.00072991
45	F40	1.7045	0.55657	5.2201	NaN	-0.00019801
45	F41	1.9121	1.3605	2.6873	0.052016	0.0047109
45	F42	1.2018	0.17198	8.3984	NaN	-0.00036511
45	F43	1.0649	0.72993	1.5536	0.5679	0.0057935
45	F44	3.2663	1.581	6.7478	NaN	0.0015586
45	F45	1.8621	1.2048	2.8782	0.092694	0.0049986
45	F48	1.3875	0.52506	3.6668	NaN	0.0013938
45	F50	3.0544	1.3937	6.694	NaN	0.0029798
45	F51	0.96131	0.13711	6.74	NaN	-0.00036511
45	F52	6.2763	1.6679	23.6179	NaN	0.00033324
45	F54	7.6064	3.0063	19.2457	NaN	-0.0005625
45	F60	2.1569	1.4249	3.265	0.054594	0.004113
45	F61	1.8041	0.58953	5.5206	NaN	-0.00019801
45	F62	3.4349	0.50692	23.2752	NaN	-0.00036511
45	F63	1.2651	0.18119	8.833	NaN	-0.00072991
45	F68	18.036	3.3011	98.543	NaN	-0.00036511
45	F70	4.616	2.125	10.0273	NaN	0.00049934
45	F71	3.0067	0.77354	11.6873	NaN	-0.00019801
45	F79	9.3061	5.9535	14.5468	0.00079906	0.0023776
45	G00	5.1527	0.77894	34.0852	NaN	0.0005319
45	G04	1.9239	0.48974	7.5575	NaN	0.0010631
45	G11	2.8852	0.42256	19.7003	NaN	-0.00036511
45	G20	4.2453	1.1056	16.3018	NaN	0.00016679
45	G21	6.8742	1.8378	25.7125	NaN	0.0010631
45	G24	1.3111	0.1879	9.1486	NaN	-0.00036511
45	G25	2.636	1.2718	5.4636	NaN	0.00013515
45	G31	3.2802	0.84615	12.7161	NaN	-0.00072991
45	G35	0.95542	0.49834	1.8317	NaN	0.0040339
45	G37	1.3354	0.19144	9.315	NaN	0.0005319
45	G40	2.2296	1.6981	2.9273	0.015319	-0.0012368
45	G41	4.513	1.5071	13.5143	NaN	0.00086384
45	G43	1.2571	0.75937	2.0811	0.34546	0.0064055
45	G44	1.1007	0.61106	1.9827	0.57192	0.0024146
45	G45	3.468	2.1112	5.6966	0.023329	0.0025404
45	G46	3.1362	0.46091	21.3393	NaN	-0.00036511
45	G47	2.098	1.5759	2.7931	0.02319	-0.0027687
45	G50	1.7176	0.43636	6.7608	NaN	0.0010631
45	G51	1.4434	0.60525	3.4423	NaN	-0.0018225
45	G52	2.6715	0.39009	18.2947	NaN	0.0005319
45	G53	12.0238	2.0077	72.009	NaN	-0.00036511
45	G54	1.5461	0.50419	4.7408	NaN	-0.00019801
45	G55	0.85825	0.12224	6.0258	NaN	-0.00036511
45	G56	1.0218	0.68473	1.5249	0.74509	0.010557
45	G57	2.1755	0.91631	5.1649	NaN	-3.1256e-05
45	G58	0.77083	0.19405	3.0621	NaN	0.0010631
45	G60	3.4349	0.50692	23.2752	NaN	-0.00036511
45	G61	4.587	1.7746	11.8565	NaN	-0.0005625
45	G62	6.8338	4.7861	9.7577	0.00059727	-0.0021725
45	G63	42.3236	32.1271	55.7563	4.814e-08	-0.00018524
45	G71	5.1553	1.3547	19.6182	NaN	0.00016679
45	G80	1.0762	0.15373	7.5334	NaN	-0.00036511
45	G81	2.2555	0.73972	6.8776	NaN	0.0021237
45	G82	1.7872	0.75097	4.2532	NaN	0.0015586
45	G83	1.603	0.40679	6.3168	NaN	0.00069804
45	G92	20.6252	6.3863	66.6112	NaN	0.00016679
45	G93	2.2006	0.99928	4.8459	NaN	-6.2357e-05
45	G96	3.1362	0.46091	21.3393	NaN	0.0005319
45	G97	1.0925	0.1561	7.646	NaN	0.0005319
45	G99	16.0608	6.7578	38.1706	NaN	-0.0005625
45	H00	1.2958	0.42174	3.9812	NaN	-0.00019801
45	H01	3.7965	0.56312	25.5964	NaN	-0.00036511
45	H02	0.91827	0.34637	2.4344	NaN	-3.1256e-05
45	H05	4.2453	1.1056	16.3018	NaN	0.0010631
45	H10	3.1065	1.1895	8.1128	NaN	-0.00092669
45	H20	1.8985	0.48317	7.4599	NaN	-0.00072991
45	H21	4.8091	0.72349	31.9667	NaN	-0.00072991
45	H25	5.0609	3.3717	7.5966	0.0036184	0.0042322
45	H26	5.6777	3.4838	9.2531	0.0057737	0.004315
45	H27	1.9493	0.28181	13.4828	NaN	0.0005319
45	H30	1.898	0.2742	13.1371	NaN	-0.00036511
45	H31	9.0177	1.4407	56.4446	NaN	-0.00036511
45	H33	2.4207	1.2226	4.7927	NaN	0.0025777
45	H34	1.6391	0.23596	11.3855	NaN	0.0005319
45	H35	7.5027	5.4597	10.3101	0.00018435	0.0012836
45	H36	46.6591	39.5358	55.0658	1.3171e-12	0.00383
45	H40	5.6752	3.5361	9.1083	0.0050416	0.0012905
45	H43	12.2725	7.3098	20.6042	0.00082612	-0.00028971
45	H46	2.6725	0.68531	10.4222	NaN	0.00016679
45	H47	5.8646	2.7191	12.6488	NaN	-0.00039544
45	H49	2.5318	0.64833	9.887	NaN	-0.00072991
45	H51	4.0075	0.59616	26.9392	NaN	0.0005319
45	H52	1.5557	0.65276	3.7075	NaN	0.00013515
45	H53	1.9517	0.82093	4.64	NaN	-0.00022873
45	H54	2.1537	0.54948	8.4416	NaN	-0.00019801
45	H55	4.5085	0.67541	30.0953	NaN	0.0005319
45	H57	2.2906	0.58517	8.966	NaN	0.0010631
45	H59	7.214	1.1229	46.3442	NaN	0.0005319
45	H61	1.4723	0.47988	4.5174	NaN	-0.00019801
45	H65	1.1508	0.37413	3.5399	NaN	0.0012286
45	H66	2.2247	1.1226	4.409	NaN	0.0006651
45	H68	3.2787	0.48282	22.2653	NaN	0.0005319
45	H69	8.0201	2.1692	29.6526	NaN	0.00016679
45	H72	2.641	0.86878	8.0281	NaN	0.00069804
45	H73	10.306	1.6777	63.3074	NaN	0.0005319
45	H80	0.5501	0.07802	3.8786	NaN	-0.00036511
45	H81	1.0027	0.55642	1.8069	0.92482	-9.3305e-05
45	H83	2.0323	0.5179	7.9752	NaN	-0.00072991
45	H90	0.59535	0.14962	2.369	NaN	0.00016679
45	H91	1.0465	0.60868	1.7992	0.68523	-0.0015136
45	H92	7.598	2.0462	28.2124	NaN	0.00016679
45	H93	0.57623	0.27507	1.2071	NaN	0.0006651
45	H94	72.1459	68.68	75.7866	NaN	-0.00036511
45	I07	6.018	2.0344	17.8019	NaN	0.00033324
45	I08	7.214	1.1229	46.3442	NaN	-0.00036511
45	I10	12.1793	11.0548	13.4183	1.7764e-15	-0.0076599
45	I11	9.8293	7.1922	13.4334	4.6422e-05	-0.0071122
45	I12	4.4209	1.4752	13.2482	NaN	0.00033324
45	I15	11.3651	7.1211	18.1383	0.0005513	-9.3305e-05
45	I20	5.7872	4.4257	7.5676	0.00017561	-0.0068124
45	I21	8.2336	6.4261	10.5496	1.3269e-05	-0.0070092
45	I22	14.4287	2.4979	83.3447	NaN	-0.00036511
45	I24	7.5833	4.0787	14.0992	NaN	-6.2357e-05
45	I25	9.5203	8.1375	11.1381	1.0398e-08	-0.023241
45	I26	2.576	1.6109	4.1194	0.044046	-0.0040418
45	I27	9.3675	5.5118	15.9202	0.0020545	-0.0011513
45	I28	8.0156	1.2622	50.9047	NaN	-0.00036511
45	I30	3.7983	0.98482	14.6498	NaN	0.00016679
45	I31	2.4891	0.81783	7.5756	NaN	-3.1256e-05
45	I33	4.5085	0.67541	30.0953	NaN	-0.00036511
45	I34	2.146	0.97421	4.7272	NaN	-0.0011229
45	I35	3.9389	2.0042	7.7411	NaN	-0.00059231
45	I36	5.8553	1.9768	17.3436	NaN	0.00069804
45	I38	12.0308	3.3917	42.6747	NaN	-0.00072991
45	I42	6.3971	4.5773	8.9405	0.00052334	-0.0074557
45	I44	3.696	1.7931	7.6185	NaN	-0.00075933
45	I45	1.925	0.73114	5.0685	NaN	0.00033324
45	I46	7.0368	3.4748	14.25	NaN	-0.00022873
45	I47	1.7379	0.94024	3.2123	NaN	0.0013592
45	I48	3.2106	2.1072	4.8917	0.017407	-0.0033438
45	I49	2.0996	1.1008	4.0044	NaN	0.00083053
45	I50	9.7973	7.3354	13.0856	2.3484e-05	-0.0053802
45	I51	6.349	4.1199	9.784	0.0023404	0.002178
45	I60	1.0762	0.27172	4.2626	NaN	-0.00019801
45	I61	1.192	0.30129	4.7159	NaN	-0.00072991
45	I62	1.4423	0.20707	10.0458	NaN	-0.00036511
45	I63	5.0263	3.1689	7.9725	0.0064648	-0.001541
45	I64	8.0431	5.1877	12.4701	0.0011626	0.00023766
45	I65	4.2516	1.8139	9.9651	NaN	-0.00039544
45	I66	6.2763	1.6679	23.6179	NaN	-0.00072991
45	I67	3.9298	2.3108	6.683	0.020797	0.0022145
45	I69	3.309	1.6021	6.8346	NaN	0.0006651
45	I70	11.0588	8.2744	14.7803	1.296e-05	-0.0011817
45	I71	6.6662	3.2853	13.5263	NaN	-0.0025493
45	I72	4.5153	1.746	11.677	NaN	-0.0014586
45	I73	7.9707	5.665	11.2149	0.00024022	-0.0074808
45	I74	3.7078	1.6981	8.0961	NaN	-0.00022873
45	I77	1.621	0.41144	6.3867	NaN	-0.0005625
45	I79	24.0777	9.545	60.737	NaN	-0.00022873
45	I80	2.3439	1.5344	3.5803	0.044872	-0.0012076
45	I81	8.0201	2.1692	29.6526	NaN	0.00016679
45	I82	2.4758	1.3003	4.7139	NaN	-0.00059231
45	I83	0.61485	0.43391	0.87125	0.09609	0.0064701
45	I84	0.66682	0.42506	1.0461	0.18214	0.0025404
45	I85	8.6011	5.6221	13.1585	0.00077208	-0.0036815
45	I86	3.008	0.99244	9.1172	NaN	-0.0010944
45	I87	6.8984	4.4325	10.7362	0.0020112	0.00023766
45	I88	3.4743	1.4751	8.1826	NaN	-3.1256e-05
45	I89	3.4983	1.6002	7.6477	NaN	0.0013938
45	I95	1.0673	0.51079	2.2303	NaN	-0.0022118
45	I97	4.5085	0.67541	30.0953	NaN	0.0005319
45	I99	4.814	1.6115	14.3805	NaN	-0.00092669
45	J00	2.0323	0.5179	7.9752	NaN	-0.00072991
45	J01	0.97097	0.36638	2.5733	NaN	0.0015586
45	J02	1.6399	0.53519	5.0248	NaN	0.0017586
45	J03	1.4319	0.6004	3.4152	NaN	-0.0021861
45	J04	4.4275	2.036	9.628	NaN	0.0006651
45	J06	1.7679	0.98411	3.1758	0.16564	-0.0015136
45	J10	5.5491	0.84357	36.5026	NaN	0.0010631
45	J11	3.5671	1.3702	9.286	NaN	0.00033324
45	J12	8.0201	2.1692	29.6526	NaN	0.00016679
45	J15	3.1847	1.8674	5.4314	0.035386	-0.0045519
45	J18	3.0146	2.2813	3.9836	0.0045505	-0.0035004
45	J20	2.2195	1.2033	4.0939	NaN	0.0027785
45	J22	5.0198	2.152	11.7093	NaN	0.00086384
45	J30	0.57396	0.14421	2.2843	NaN	0.00016679
45	J31	2.8496	0.93898	8.648	NaN	-0.0005625
45	J32	0.40372	0.20194	0.80714	NaN	-0.0013186
45	J33	0.21031	0.029691	1.4897	NaN	-0.00036511
45	J34	0.22806	0.10867	0.4786	NaN	-0.00022873
45	J35	0.50617	0.21104	1.214	NaN	0.0006651
45	J37	1.3697	0.44606	4.2059	NaN	-0.0005625
45	J38	1.0213	0.42716	2.442	NaN	-0.00039544
45	J39	0.8792	0.12526	6.1712	NaN	-0.00072991
45	J40	3.6557	2.1016	6.3589	0.028023	0.004721
45	J41	3.3322	1.1022	10.0735	NaN	0.0012286
45	J42	0.81921	0.11662	5.7548	NaN	-0.00036511
45	J43	0.58119	0.082465	4.096	NaN	-0.00036511
45	J44	7.1845	5.8456	8.8301	4.4498e-06	-0.0058822
45	J45	3.1984	2.3776	4.3025	0.0046651	0.010901
45	J46	6.5617	1.7487	24.6209	NaN	0.00016679
45	J47	1.5344	0.22057	10.6738	NaN	-0.00036511
45	J67	2.576	0.37566	17.6645	NaN	0.0005319
45	J68	3.7965	0.56312	25.5964	NaN	-0.00036511
45	J69	0.94866	0.13528	6.6524	NaN	-0.00036511
45	J70	9.0177	1.4407	56.4446	NaN	-0.00036511
45	J80	4.6563	1.2176	17.8072	NaN	0.00069804
45	J81	9.4205	3.2756	27.0929	NaN	-0.0010944
45	J82	0.64353	0.091388	4.5315	NaN	-0.00036511
45	J84	3.0093	1.1515	7.8644	NaN	-0.0005625
45	J85	7.218	1.9364	26.9048	NaN	-0.00072991
45	J86	6.2323	2.6923	14.4269	NaN	-0.0018225
45	J90	3.4357	1.9258	6.1295	0.036506	-0.00098433
45	J91	4.8116	1.2601	18.3726	NaN	0.0010631
45	J93	0.42127	0.059644	2.9755	NaN	0.0005319
45	J94	1.3868	0.19895	9.6666	NaN	-0.00036511
45	J95	6.9889	2.3815	20.5101	NaN	-0.00019801
45	J96	4.2663	2.4586	7.4029	0.01907	-9.3305e-05
45	J98	3.0297	1.6483	5.5688	NaN	-0.0018492
45	K01	0.59073	0.083829	4.1627	NaN	-0.00036511
45	K02	1.401	0.53021	3.7021	NaN	-3.1256e-05
45	K04	2.3937	1.2567	4.5593	NaN	-0.0013186
45	K08	1.7933	0.6805	4.726	NaN	-0.00092669
45	K09	1.2433	0.17801	8.6832	NaN	-0.00036511
45	K10	2.6239	0.67252	10.2375	NaN	0.00016679
45	K11	1.0375	0.26184	4.1107	NaN	0.0010631
45	K12	1.7392	0.65973	4.5852	NaN	0.0017586
45	K13	1.803	0.26015	12.4963	NaN	-0.00072991
45	K14	4.9775	1.3057	18.975	NaN	0.00016679
45	K20	1.4572	0.36926	5.7502	NaN	0.0015937
45	K21	1.8629	1.4249	2.4355	0.032033	-0.0094638
45	K22	2.7004	1.509	4.8325	0.063488	-0.0025742
45	K25	2.194	1.2541	3.8385	0.094194	-0.0027674
45	K26	1.8872	0.90697	3.9268	NaN	-0.00059231
45	K28	2.0607	0.29838	14.2316	NaN	-0.00072991
45	K29	1.9765	1.631	2.3952	0.0079559	-0.00095015
45	K30	1.0014	0.14291	7.0172	NaN	0.00016679
45	K31	2.9083	1.667	5.0739	0.048619	0.0018515
45	K35	0.18149	0.045428	0.72504	NaN	0.00016679
45	K36	0.4288	0.060717	3.0284	NaN	0.00033324
45	K40	0.41463	0.22954	0.74897	0.081965	-0.0038293
45	K42	2.0801	1.3607	3.18	0.063916	-0.0020955
45	K43	1.41	0.73694	2.6976	NaN	-0.0007886
45	K44	1.5738	1.1132	2.2251	0.1083	0.0041911
45	K46	4.6334	1.9816	10.8342	NaN	0.0013938
45	K50	0.2362	0.059154	0.94311	NaN	0.00016679
45	K51	0.71491	0.26929	1.8979	NaN	-0.00039544
45	K52	2.0832	1.5168	2.8612	0.031936	0.0016409
45	K56	1.8895	1.1025	3.2384	0.12611	-0.00028971
45	K57	1.1398	0.68821	1.8876	0.47594	-0.00045567
45	K58	0.56244	0.18201	1.7381	NaN	0.0015937
45	K59	1.1999	0.68316	2.1074	0.42586	0.0043568
45	K60	0.63805	0.30468	1.3362	NaN	0.0024518
45	K61	0.89933	0.45091	1.7937	NaN	-0.00059231
45	K62	0.21454	0.053719	0.85683	NaN	-0.00019801
45	K63	0.52972	0.25281	1.1099	NaN	-0.0002593
45	K65	2.3301	0.98236	5.5267	NaN	-0.00092669
45	K66	0.93861	0.39237	2.2453	NaN	0.0017586
45	K70	4.5093	3.3826	6.0112	0.00091023	-0.01137
45	K71	4.0347	2.4612	6.6142	0.015454	-0.0025989
45	K72	8.6481	4.505	16.6015	NaN	0.0011944
45	K73	5.4245	2.5087	11.7292	NaN	0.00013515
45	K74	6.616	4.503	9.7205	0.0010781	-0.0053093
45	K75	4.9501	2.5313	9.6803	NaN	0.00030122
45	K76	6.5547	5.6488	7.6058	1.4117e-07	-0.012763
45	K80	1.9719	1.5707	2.4756	0.014913	0.0042985
45	K81	3.7183	2.1382	6.4662	0.026878	0.00026936
45	K82	1.7891	0.58459	5.4756	NaN	-0.00019801
45	K83	2.1368	0.8998	5.0743	NaN	-0.0018225
45	K85	4.9753	3.6995	6.691	0.00070587	-0.0097863
45	K86	10.888	8.3877	14.1337	4.607e-06	-0.013126
45	K87	24.0482	4.85	119.2415	NaN	-0.00036511
45	K90	1.1822	0.29879	4.6776	NaN	0.00033324
45	K91	2.7765	0.91436	8.431	NaN	0.00069804
45	K92	1.6813	1.0333	2.7356	0.14676	-0.00065148
45	L01	10.306	1.6777	63.3074	NaN	-0.00036511
45	L02	3.2367	2.3719	4.4168	0.0054603	-0.00098954
45	L03	2.3428	1.3693	4.0083	0.074912	7.2348e-05
45	L05	1.5811	0.71549	3.4938	NaN	0.00030122
45	L08	3.2817	1.0851	9.9248	NaN	-0.00019801
45	L10	6.5581	1.0113	42.5271	NaN	-0.00036511
45	L20	0.92427	0.23302	3.6662	NaN	0.00016679
45	L21	1.8985	0.48317	7.4599	NaN	-0.00072991
45	L23	0.74297	0.18698	2.9522	NaN	0.0010631
45	L25	4.0075	0.59616	26.9392	NaN	0.0005319
45	L27	2.5259	1.0662	5.9839	NaN	-3.1256e-05
45	L28	7.226	2.8481	18.3329	NaN	0.0017586
45	L29	2.7754	0.71239	10.8123	NaN	0.00069804
45	L30	3.7773	2.2628	6.3055	0.020602	-0.0019021
45	L40	2.5121	1.4979	4.2129	0.058533	-0.0010129
45	L41	10.306	1.6777	63.3074	NaN	-0.00036511
45	L43	6.8742	1.8378	25.7125	NaN	-0.00072991
45	L50	1.5602	0.74857	3.252	NaN	0.0010293
45	L52	1.2877	0.18448	8.988	NaN	-0.00036511
45	L57	2.4872	0.36226	17.0762	NaN	0.0005319
45	L65	3.2787	0.48282	22.2653	NaN	0.0005319
45	L68	9.0228	2.4655	33.0198	NaN	0.0010631
45	L70	1.1821	0.16911	8.2629	NaN	0.00016679
45	L71	2.1213	0.30742	14.6381	NaN	-0.00036511
45	L72	0.70806	0.31887	1.5723	NaN	-0.0016542
45	L73	1.2021	0.39095	3.696	NaN	-0.0005625
45	L74	1.3354	0.19144	9.315	NaN	-0.00036511
45	L80	3.1362	0.46091	21.3393	NaN	0.00016679
45	L81	3.2787	0.48282	22.2653	NaN	-0.00036511
45	L84	1.3111	0.1879	9.1486	NaN	0.0005319
45	L85	4.2474	1.4154	12.7463	NaN	-0.0010944
45	L89	3.438	1.1382	10.3847	NaN	-0.00019801
45	L90	0.2336	0.032989	1.6542	NaN	0.0005319
45	L92	0.66738	0.094807	4.698	NaN	0.0010631
45	L93	2.0041	0.51056	7.8665	NaN	0.0010631
45	L95	8.6668	2.9946	25.0827	NaN	-0.00019801
45	L97	10.6114	6.4056	17.5788	0.0010899	0.00043471
45	L98	4.5574	2.4961	8.3209	NaN	-0.0020436
45	M00	2.7754	0.71239	10.8123	NaN	-0.00072991
45	M02	4.2495	1.6401	11.0102	NaN	-0.0005625
45	M05	2.4608	0.80834	7.4911	NaN	0.00069804
45	M06	2.2508	1.1359	4.46	NaN	0.0024146
45	M07	2.0607	0.29838	14.2316	NaN	0.0005319
45	M10	4.3286	2.107	8.8928	NaN	-0.0025493
45	M11	2.4042	0.34978	16.5258	NaN	-0.00036511
45	M12	1.898	0.2742	13.1371	NaN	0.0005319
45	M13	1.9008	0.86173	4.1929	NaN	0.0015586
45	M14	36.0951	13.5301	96.2927	NaN	0.00016679
45	M15	3.3843	1.1199	10.2267	NaN	0.00033324
45	M16	1.7623	1.048	2.9636	0.1422	-0.00062197
45	M17	0.91475	0.47704	1.7541	NaN	-0.0014862
45	M19	0.67788	0.28292	1.6242	NaN	0.00049934
45	M20	0.28897	0.093311	0.89492	NaN	0.00069804
45	M21	1.3875	0.52506	3.6668	NaN	0.00033324
45	M22	0.75499	0.31525	1.8081	NaN	0.00086384
45	M23	0.26074	0.15121	0.44961	0.022142	-0.00081773
45	M24	0.43487	0.16349	1.1567	NaN	0.0015586
45	M25	0.76892	0.38528	1.5346	NaN	0.0011944
45	M31	1.5344	0.22057	10.6738	NaN	-0.00036511
45	M32	2.1021	0.68857	6.4176	NaN	0.0015937
45	M35	1.0925	0.27589	4.3266	NaN	-0.00019801
45	M41	1.2999	0.49159	3.4372	NaN	0.00049934
45	M42	0.98312	0.44342	2.1797	NaN	-0.00039544
45	M43	0.80975	0.26254	2.4975	NaN	-0.0010944
45	M45	0.58119	0.082465	4.096	NaN	-0.00036511
45	M46	2.0913	0.53322	8.2018	NaN	-0.00072991
45	M47	2.2176	1.5027	3.2727	0.043293	-0.00018524
45	M48	1.6186	0.67942	3.8559	NaN	-3.1256e-05
45	M50	0.98512	0.54663	1.7753	0.82323	0.0025777
45	M51	1.3956	1.1091	1.7561	0.09139	0.0048471
45	M53	1.0277	0.6394	1.6519	0.73687	0.00023766
45	M54	1.3841	1.1172	1.7148	0.084291	0.012341
45	M60	1.2433	0.17801	8.6832	NaN	-0.00036511
45	M62	2.2895	1.1026	4.754	NaN	0.0010293
45	M65	0.65015	0.33865	1.2482	NaN	0.0018515
45	M66	0.76688	0.10909	5.391	NaN	-0.00072991
45	M67	0.26442	0.099295	0.70413	NaN	0.0022879
45	M70	1.599	0.86456	2.9572	NaN	0.00046695
45	M71	0.54981	0.13811	2.1887	NaN	0.0010631
45	M72	1.8363	0.83216	4.052	NaN	0.0010293
45	M75	0.89352	0.55567	1.4368	0.49522	0.004072
45	M76	1.2328	0.31172	4.8753	NaN	0.00016679
45	M77	0.44	0.18338	1.0558	NaN	0.0031817
45	M79	1.896	1.1479	3.1318	0.112	0.0037909
45	M80	4.7093	1.5751	14.0797	NaN	0.00086384
45	M81	2.5626	1.5797	4.1571	0.047952	0.0007644
45	M84	0.48034	0.068062	3.3899	NaN	-0.00036511
45	M85	1.5024	0.21588	10.456	NaN	-0.00036511
45	M86	9.8795	6.0559	16.1174	0.001133	-0.0001241
45	M87	1.0527	0.39744	2.7883	NaN	-0.0014586
45	M89	1.1631	0.29391	4.6029	NaN	-0.00019801
45	M93	0.81446	0.20511	3.234	NaN	0.00016679
45	M94	0.45566	0.17134	1.2118	NaN	0.00033324
45	M95	0.73538	0.18506	2.9222	NaN	-0.00072991
45	M96	1.3697	0.44606	4.2059	NaN	0.00069804
45	M99	1.6407	0.6888	3.9081	NaN	0.002653
45	N02	4.8116	1.2601	18.3726	NaN	0.00016679
45	N03	1.8493	0.26699	12.8087	NaN	0.00016679
45	N04	4.9235	1.6496	14.6945	NaN	0.00086384
45	N05	3.7983	0.98482	14.6498	NaN	-0.00019801
45	N08	36.4354	25.9398	51.1775	8.4982e-07	0.0010592
45	N10	2.6153	1.3745	4.9764	NaN	0.0035071
45	N11	4.0075	0.59616	26.9392	NaN	0.0005319
45	N12	3.2831	1.2587	8.5637	NaN	0.00033324
45	N13	1.4521	0.89173	2.3645	0.22015	0.0029031
45	N15	7.598	2.0462	28.2124	NaN	0.00033324
45	N17	5.8989	3.4951	9.9558	0.0069225	-0.00081773
45	N18	10.4496	8.2938	13.1658	1.4339e-06	-0.0034453
45	N19	7.2742	4.5579	11.6094	0.0022637	-0.00068084
45	N20	1.0708	0.73402	1.5622	0.55123	0.00017472
45	N21	2.576	0.37566	17.6645	NaN	-0.00036511
45	N23	1.2065	0.70216	2.073	0.4097	0.0015236
45	N25	2.1213	0.30742	14.6381	NaN	0.00016679
45	N26	1.163	0.16634	8.1317	NaN	0.0005319
45	N28	4.0889	2.2982	7.2751	0.024149	-0.00098433
45	N29	18.036	3.3011	98.543	NaN	0.0005319
45	N30	2.2293	0.93927	5.2908	NaN	0.0017586
45	N31	2.5954	1.2519	5.3805	NaN	0.00030122
45	N32	1.3481	0.34127	5.3255	NaN	0.00069804
45	N34	4.2433	0.63332	28.4302	NaN	0.0005319
45	N35	0.86843	0.2817	2.6772	NaN	-0.00019801
45	N36	3.6084	0.93381	13.9431	NaN	0.00069804
45	N39	2.5902	2.0622	3.2535	0.0037362	0.023262
45	N40	2.0927	0.79572	5.5035	NaN	-0.0014586
45	N41	3.5657	1.7287	7.3549	NaN	-0.0025493
45	N42	3.2787	0.48282	22.2653	NaN	-0.00036511
45	N43	0.85307	0.21492	3.3861	NaN	-0.00072991
45	N45	0.79643	0.20054	3.163	NaN	-0.0010944
45	N47	4.8026	3.1971	7.2143	0.004335	-0.0092198
45	N48	4.093	1.8786	8.9177	NaN	-0.0021861
45	N49	5.0906	2.1833	11.8691	NaN	-0.0018225
45	N60	0.74796	0.24239	2.308	NaN	0.0021237
45	N61	2.0627	0.78417	5.4259	NaN	0.0012286
45	N62	1.6049	0.7702	3.3444	NaN	0.0010293
45	N70	0.62467	0.26063	1.4972	NaN	0.002653
45	N71	0.8792	0.12526	6.1712	NaN	0.0010631
45	N73	0.13945	0.019668	0.98873	NaN	0.0005319
45	N74	36.0726	9.0136	144.3639	NaN	0.0005319
45	N75	0.28118	0.039734	1.9898	NaN	0.0005319
45	N76	2.0211	1.0593	3.8562	NaN	0.0052899
45	N77	3.1362	0.46091	21.3393	NaN	0.0005319
45	N80	0.26246	0.098559	0.69892	NaN	0.0042371
45	N81	0.41362	0.10377	1.6487	NaN	0.0010631
45	N83	0.53073	0.3142	0.89647	0.12008	0.0084332
45	N84	0.23662	0.098493	0.56846	NaN	0.0031817
45	N85	1.0052	0.55784	1.8115	0.89509	0.0058154
45	N87	0.096987	0.013671	0.68806	NaN	0.0005319
45	N88	1.6651	0.54354	5.1011	NaN	0.0015937
45	N89	1.3608	0.34453	5.3751	NaN	0.0010631
45	N90	0.64353	0.091388	4.5315	NaN	0.0005319
45	N91	3.5508	1.1766	10.7156	NaN	0.0021237
45	N92	0.52052	0.36525	0.74179	0.05477	0.019259
45	N93	0.5929	0.149	2.3593	NaN	0.0010631
45	N94	0.58752	0.22111	1.5611	NaN	0.0031817
45	N95	1.7595	0.44719	6.923	NaN	0.0010631
45	N99	1.4426	0.36551	5.6934	NaN	-0.00072991
50	A02	2.2396	0.9559	5.2472	NaN	-0.00045901
50	A04	1.2287	0.55873	2.7022	NaN	0.00032533
50	A05	15.4039	5.262	45.0931	NaN	-0.00058994
50	A08	0.44218	0.062973	3.1049	NaN	0.00098146
50	A09	2.1159	1.6325	2.7426	0.016844	0.0038427
50	A15	0.53438	0.076282	3.7434	NaN	-0.00039338
50	A16	2.6817	1.3731	5.2373	NaN	-0.00072073
50	A26	1.7496	0.25772	11.8776	NaN	-0.00019674
50	A40	2.1385	0.31822	14.3708	NaN	0.00013066
50	A41	4.7493	3.5184	6.4107	0.0010838	-0.001948
50	A46	4.4072	3.5696	5.4414	0.0001458	-0.0069414
50	A48	3.705	1.609	8.5315	NaN	-0.00045901
50	A49	1.7997	0.76422	4.2383	NaN	-0.0011791
50	A52	4.2773	0.67374	27.155	NaN	-0.00019674
50	A63	0.51496	0.16726	1.5855	NaN	-0.00058994
50	A69	0.95415	0.31193	2.9186	NaN	0.00078472
50	A87	2.0259	0.30059	13.6545	NaN	-0.00019674
50	B00	2.0397	1.1147	3.7323	NaN	0.00045545
50	B02	2.1548	1.141	4.0693	NaN	-0.00039383
50	B07	0.63753	0.20745	1.9593	NaN	-6.5984e-05
50	B08	2.7496	0.41579	18.1828	NaN	0.0003274
50	B15	4.2784	1.1577	15.8111	NaN	-0.00058994
50	B16	2.0748	1.0085	4.2687	NaN	-0.00039383
50	B17	2.3905	1.4375	3.9751	0.065127	-6.8344e-05
50	B18	2.8659	2.1838	3.7609	0.0053586	-0.00046076
50	B19	2.1385	0.31822	14.3708	NaN	-0.00019674
50	B21	3.8495	0.59942	24.7222	NaN	0.0003274
50	B22	2.9618	0.78174	11.2212	NaN	0.00065455
50	B23	1.9743	0.51162	7.6185	NaN	0.00013066
50	B24	1.1389	0.47991	2.7026	NaN	-0.00013186
50	B25	2.458	0.82192	7.3508	NaN	0.00039152
50	B30	4.2773	0.67374	27.155	NaN	-0.00019674
50	B34	1.8338	0.70423	4.775	NaN	-0.00078641
50	B35	5.6193	4.1279	7.6495	0.00065465	-0.0029259
50	B36	1.6381	0.42188	6.3606	NaN	-6.5984e-05
50	B37	3.4285	2.3876	4.9232	0.0087427	0.0027863
50	B44	1.0128	0.14637	7.0081	NaN	-0.00019674
50	B48	12.8326	2.589	63.6057	NaN	-0.00019674
50	B58	4.812	0.76902	30.1101	NaN	0.0003274
50	B67	6.4161	1.0717	38.4125	NaN	-0.00019674
50	B86	9.63	3.612	25.6749	NaN	0.00098146
50	B90	1.604	0.41283	6.232	NaN	-0.00039338
50	B91	4.2773	0.67374	27.155	NaN	0.0003274
50	B95	9.6272	2.8974	31.9877	NaN	0.00013066
50	B96	1.6742	0.64161	4.3686	NaN	-0.00065539
50	B99	1.8215	1.0473	3.1678	0.14423	0.0014332
50	C01	1.0691	0.15472	7.3869	NaN	0.0003274
50	C02	2.3576	0.78716	7.0613	NaN	-6.5984e-05
50	C04	0.65219	0.093382	4.555	NaN	-0.00039338
50	C05	2.1385	0.31822	14.3708	NaN	0.0003274
50	C09	0.68715	0.098476	4.7948	NaN	0.0003274
50	C12	2.5663	0.38619	17.0527	NaN	-0.00019674
50	C13	1.3998	0.35892	5.4589	NaN	-0.00058994
50	C16	0.87456	0.28557	2.6783	NaN	-6.5984e-05
50	C17	1.4804	0.21655	10.1205	NaN	-0.00019674
50	C18	0.28356	0.071248	1.1285	NaN	0.00045782
50	C19	0.78536	0.11284	5.4663	NaN	0.0003274
50	C20	0.62373	0.20291	1.9173	NaN	0.00078472
50	C22	2.1698	0.83692	5.6252	NaN	-0.00026254
50	C23	7.6994	1.3334	44.4592	NaN	-0.00019674
50	C25	2.5693	1.255	5.2604	NaN	0.00065174
50	C26	2.4058	0.36053	16.0544	NaN	0.0003274
50	C32	1.6042	0.52955	4.8596	NaN	-0.00078641
50	C34	1.627	1.0204	2.5942	0.15243	-0.00019851
50	C37	3.8495	0.59942	24.7222	NaN	0.0003274
50	C41	2.7507	0.92391	8.1897	NaN	-0.00026254
50	C43	0.39892	0.12935	1.2303	NaN	-0.00058994
50	C44	0.4896	0.18479	1.2972	NaN	6.461e-05
50	C48	3.0212	1.1785	7.7453	NaN	0.00078472
50	C49	0.51299	0.073189	3.5956	NaN	-0.00019674
50	C50	0.24016	0.12934	0.44593	NaN	0.0031945
50	C53	1.3751	0.58105	3.2544	NaN	0.0019607
50	C54	2.3873	1.1639	4.8965	NaN	0.0022866
50	C55	4.4441	1.5322	12.8903	NaN	0.00098146
50	C56	1.2158	0.55276	2.674	NaN	0.0019607
50	C57	1.8329	0.27059	12.4163	NaN	0.0003274
50	C61	0.59783	0.19441	1.8384	NaN	-0.00058994
50	C62	1.7377	0.79441	3.8009	NaN	-0.0013753
50	C64	1.226	0.51717	2.9066	NaN	-0.00013186
50	C66	9.6272	2.8974	31.9877	NaN	0.00013066
50	C67	2.3181	1.3057	4.1155	0.088353	-0.00058994
[truncated: 7,844 more rows]
